# Supplementary material for: Complete genome sequence of an oryctes rhinoceros nudivirus isolated from Korean rhinoceros beetles (Trypoxylus dichotomus) in Korea
Source: Virus Res. 2023 Aug 23;335:199167. doi: 10.1016/j.virusres.2023.199167 (PMC10485680; doi:10.1016/j.virusres.2023.199167)
Supplement: Supplementary file 1 [file mmc1.xlsx]

## Sheet: NT
Gene ID	Annotation	Strand	Frame	Start	End	CDS length (bp)	AA
TdNV_gp001	dnapol B	+	1	<1	3846	3846	1281	ATGTATCGTGGTAATAAAGAGTATTTTGCTTTGAAACGTCAACTAGTGCTCGAGGCGAAGGAGAAACTGAACCAACTACCAGTCGAACGAAGTATTGGGTTCAATCCTGCGAACCCCCTACCTAAAGGGTTGACATTTGTATACGAATGGTGCGATAATGGGAACGAAATACTCGGTTATGGATGTAATAGTGATGGTGACGCTTGCTGTATTTGTCCGCAAATAGTGCCCGGCCTTTTCGTAATCAGCTGTGATCCGACGATACTTCGACAAATATGTGCGTTGTACGGCTACGAAATTAAGGTCTACGATATCGAGTATGATACGAATAATTTTGCCGCGTGGGAGCTATTAACCGATTACAATGTTTGCAGACCTGGGAATTTAGTAAAAATTATA…
TdNV_gp002	trypsin-like serine protease-like protein	+	1	3901	4923	1023	340	ATGGGTAGATTTAGGTTGTTGCTTGTGTTTTCGATTCTAATAAAACTATTAATCGTAACCGATGCTTTATTGCCCGACCATACTCATGATGAACAATTTCTCGAATACACGTTTGGCTATTCTGCCGAACAAGCGCATCACCATTCCATCTACATGGACGACGACGACGATATTGATGACGATAACGTAACTCCGGTTTATAGGCATAAACGAATGTTGCGCGACGAATCATCGCCTGACCAACCTAAAAAGCTATTAAAAGTGTATCCGCCGCACGTTCTACCTCCGGAGTACAATCCGATAGGGACGCCGGTTGAAGCTGGGGACTTTTATTGGCGAGCGTTCTTTAAGATGTCGAACGTAAACGGGACTATATGGTGTGGCGGAGCCATTCTCTCC…
TdNV_gp003	GBNV_gp13-like protein	+	3	5004	6044	1041	346	ATGAACGCTAAAAAACGACAAACCATTCTCGACAGTATATCGCCACCGACGAAACGCAAACGTGACAAAAAAGTCGATTCTGAAGACGATGACGATGATGACAGTCAAGCGGAGGATGCCAATGGAGACACTGATACTGCTGATGACGACGATTCGGACGTTGACGTTATAAAGTTTACGTCAAAGCGTAAATCCAAAGCTGCCGACTTAAAATTGCCAGGCGGTGTCGCAAAAACGGTCGCCTCGTATAGCGATAAATGCATGGGTTCTGGAATTGGAGAAGCGCCGCGAGAAATCGTTCAAAATGTACGTCGCTATATGGACGTTTTGATCAATAGCGTTGTATTGGAAGCTAAATTCATAACGTCTCTAGAAATGGAGCAATCGAATAGCTTACTC…
TdNV_gp004	Ac81-like protein	+	3	6093	6569	477	158	ATGGCCGATGTAATACCGTTTAAAATCGTCGAACTACGTTGTCAGGCTACTCGCCGATCGTATGGTTTGTTCGATCATTATTTTTATGTTATCGACGATAAAGAAGTCCATATGGGTGTATATCGAAAAGGTCGTATTTTACCAAATGGGACGACGAAAGGATCACACATAATTACTACGTACGAAATCTGCAACCTATGCTACGACAAACTTATGTTGAATTTGATATCCAATGATGATATGCGATTATTTTCGTCATATTTCCCGATTTTAAACTGCGAGTCGCTGTGTACTGGTTTCAGCATACAGTCTGCCATGATTATATCGATACCGTTCATCGTTGTTTTAATTATAAAAGGCTATTACTTGTGGGCCGTGATTTTATTTTTAGCATCGATC…
TdNV_gp005	hypothetical protein	-	2	7148	6585	564	187	ATGCGTATTATGGCTTCAAATTTAGGATTTCTCATAGACGTTGACGGTTTCGAACTAGACAGAGTATTTTTGGTGAAAGAGTTGGCGATTGGTTATTTTAAATCGGCCCGAATAGAATTGTATTCGTATAAAGTGGGAGACTATTCGCTGCTTACAAGCGCACAACAGCGTCAAGTATCGTGGCTTACGCGACATATTCACGGTCTAGAATTCGACAGTAAGGATGATGAATATCCACAATCTCGGGTCGCGGATCATATATTAGATGTGTGTCGAAAAGCTGAACAATCAAACACCCTGATCGGCTATAAAGGTGGCCATTACGAACTAGACCTGTTGCGAGAAGCCGGCTACGAACATTTAGGCTTCAACATCGAGCAACTTGCGTATCCAAAACTC…
TdNV_gp006	thymidylate synthase/pyrimidine hydroxymethylase-like protein	-	2	8087	7203	885	294	ATGACTCGAAATTATTTGTCGTTGGTTCGTACGGTTCTAAAGGCTCCGTCGTCGCCTAATAGGACTGGTATCGATGCTCGATCTTCGTTCGGTCACCAATTGCGATTCGATCTTCGAAATGGTGTGTTGCCGCTTTTGACGACCAAGCCGATGCCATTCAAGACCATCCTTCGAGAGCTATTTTGGTTTCTTCGCGGCGAGACTAACCAGAAAATACTCGAGCGGCAGAAAGTTTATATATGGAAGGGTAACTCGAGTCGAGAGTATCTGGATAGTCGTGGATTATACGACTATACCGAGTACGAAAGCTTAGGTCCGATTTACGGTTTTCAATGGAGGCATTTTGGCGCATCGTACGTCGATTGTAACACGGACTATACGAATAAAGGGATCGACCAA…
TdNV_gp007	calcineurin-like phosphoesterase-like protein	-	2	9035	8202	834	277	ATGGATCGAGTATACATTGAGCCGATGGTTTGCGATGCCGAGTCGACGACGGCATCACCACCACAACCTTTGAAGTATAACAAGTGCGACGACCCAAATGCCGAAAGCGAGCCCGAAATTATAGACTCGTCGATATTTTACGCGCCGAAAAACGTTTCCAACCCTACGACTACGCTTAAAATGCTCGTTTTATCGGACATACACGGGCATTGGTTCCCAGAGACGATACTTCAAACTATCCGGATGCACAACATCGATGCATTCATATACGCCGGAGACATCATCGACCACGACAACAACGTTGACGAAGAAGTATCTCGAAGCGTATCGGCCATTCGACAAATCGCCGCAGAAGTGCCGACGTTTGTAATCGCCGGAAATCATGACAGTTGGTTGGAG…
TdNV_gp008	hypothetical protein	-	2	9320	9228	93	30	ATGATGTATGCGTATAAACTTGACGAATGTGACAACGCGTGTATGCTGACGAATATAGTAACACCTCAACGCACGTCAAATGCCGTACTGTAA
TdNV_gp009	NeseNPVORF52-like protein	+	1	9319	9984	666	221	ATGATTACGTGGATCAAGAAACGTCATTTACATAAAAAACTTTATCAATTGGTGGAGAGCATGCTTGAAAAGTTGGAAGAGCATTCGTCAGAAAGTCCGCAGTACTGTGATGCGCTAAAAGTGAAAAGCAAAATCGATTTCAGGCTGTCATTCATGATTGTGCGGTTCATCAACAAGTTGTGCAAGTTAATTTGTCCGGAACGAGTGATCTTCTACAAATTGCATCTTCGCTACAACAGCCGACTCAACAAATTCCACAACGATCTTAACGCCAATAGTTTGTATCGGTTTTCGCATCTGTGTGTGATCGAGTTTATAACATCGTGGTGCCTTTTGCACGATTTAGTGTTGTACTTCAAGTACAATTGTTCGAGTCTAACACGTTCGCCGGCCGTTTTA…
TdNV_gp011	mitochondrial carrier protein-like protein	+	3	10767	11555	789	262	ATGTCATCGTCGCCGATCCATATCGAACTGTTCGCCGGACTTACGTCGTCCGCTACATCGTCGCTGATATTTCATCCGTTCGATACTATTCGCATAAATCAAATCAACAAGAAGTGGCCCATTTCGACGACCGTAAAACATTTGTTGGGCGACGCACGACCACGAACCGTTTTTCGATCGCTATACAACGCAATGCCCGTCAACTGTTTAGCGTATTCGGCTACGTATGGGATATACTTTTCGGTGAATCGTCATTTCAAGAACGAAAACTACTTTGGCTGTTCGCATCCGTACATGTTGTACGCAACGTCGTCCATCCCGGCAACATTGTGTTCCATGAGCGTAACGAACCCATTATGGACGATAAAGAGCGTTCAAATGTCAAGCTGTGAATCGGCG…
TdNV_gp012	odv-e66	-	2	13379	11583	1797	598	ATGGCAGATTCAGATCTCGACTCCGGACGAAAATTCACATGCCTTTCAATTCTGACCGTTATAACACTCGTCGTAACGCTTGGCATTCTAATTTTGATCGTAATAGGGCAAACAAAATCTTCCGGCAACGGCAATCTCACTAACGGCGACTTGGACGATACGTCGACGCGTCTAGATTTAGACGGTGCCCGTAAAGCCATACCCGACAGTGAATTTCCGGAAGAATTACTCGAATACGAGATCGATGCTTCATCTACCGGGCTATACCCTAATTGGGATACGTCGAGCGATGATTTGGGTAAATTATGCAGCGTGCTTACGTTAGGCTTACAGTACGCGCACCACAATCGAAATACGAATAATGCGAATTTATGCGTTATTGCCGTTGAAGATTTTCTA…
TdNV_gp013	hypothetical protein	-	1	14034	13432	603	200	ATGGAGTCTCCAAAAACAAAACACAGTATTCTCGAGAAGCACGAGATAAATTTGGACGACAAACAGAAAACCTACGTAACGTTCTATTCGTATTACAGCAATGCGACGCCAATCTACTACGAACTCGACCCAATCATCAAAATATTCAAGTTCACCAAAGAACCAGAAATAATCGCCACAATTCCCAAATATTGGATGAAGCGTGTCGTGGATTTTAACGACACAGTGTTTAGCAGTCGGTATATACAACCGTCCGCGCTCTTCATCGAAGCGTCTGGAATCGCATTTCTCATCGCCATATGCGAAAATAAGTCGTTGGCCACCACTGTAACCAATTTGTACAATATGTGCATACGCAAAGCCGAAAACGATCGAGTTAAACGAATCAACACTAAAGTC…
TdNV_gp014	hypothetical protein	-	3	14251	13817	435	144	ATGGAATTAGAGAAGTGGCTCATCACGTCGGAGACCGTACATTTGCGCCGATCCAAAACAACTTTGCATTGCTATGCTAGAGCTAGGATCGTGGTAAATCATCCTCCACGCATATCATTATATTATTTTTTTGCATATATAGATTCAAATCTTGTACACACACACGCCCATTTTATACAAACAACGTCACATTCATACGCACGAGTGTTTATTAACAATGGAGTCTCCAAAAACAAAACACAGTATTCTCGAGAAGCACGAGATAAATTTGGACGACAAACAGAAAACCTACGTAACGTTCTATTCGTATTACAGCAATGCGACGCCAATCTACTACGAACTCGACCCAATCATCAAAATATTCAAGTTCACCAAAGAACCAGAAATAATCGCCACAAT…
TdNV_gp015	vp39	-	2	14924	14172	753	250	ATGTCTTCACTATTCGCGTGCAGCCCGGCAAATGCTGCTAAGCAGCAGAGTAAAACGTGTATATTCGAAGGCGTGAGTCCATGCCGCGATCAGGTATCGCATGTAATCTGTAACGCGCATTCCGCGATTTTCGGACTAATTAATAAGACTGCCAGCTATCACGATGGCGACAACGACATTTGGACGAAAATCGTCACGTACAATTCGTCGTCCAATAACATATGTATACCCTTGTTTCTGGACAGTAGTAGTAAAATTATGATGAGCGAAATTCGAGCGTTCTGCATTAATGCGTGCAATAGCTATCCGACCATTAAGGTCGAAGCGCTATCCGGCCGAATCGCATGCTTAATGGGCGTCAGTATGAATAACGCCCAGGACTTTTGTCGGAAAAGTTGG…
TdNV_gp016	polh/gran	+	1	14992	16338	1347	448	ATGGGAATTAAAAACGGAGCGCCCAAAATTATTACCATCATACGTCGCGGATTGTACAATAAGCGTGCGAAAAATTATAAAATCGTGATCGACGGTGAACTTATGCGCTACAAAGGCATGATCGAGAACAATTTGAATAAACACGACGCCGAGGAAGCCATCGCCGGACTTTCGTTCAACTATATGAAAAATTTAGTCGATCAAGTGTCTACGTTTATAGGCTATCGTCCGAAAGAGGTGATTGTGTTTATGGACGGAGCGCGAGTATGCAATAAGGAGAGTGATCGTGCCGACTTTCAATTCGACGCCGGACTTATACGCTTAACGTTCAAGGGTTTATGTTATAGCCACGGTTATACCGTCAACGAATTGGCGCATGGTGAGTCGGAACTTCAAATG…
TdNV_gp017	pif-2	-	2	17498	16374	1125	374	ATGAACATAAATCTGATTGGCCTGCTTTTCACGGTAATATTATGCATTTTGGTCTTATACGCCATGTACATTTTACTGTACTATTCGTTCGACAAAAACATTAAAACCCGTAACGAAGAGTTGGCCTCAAAATTGGCAGACGATAAACTCCAAGCGCTATTAAACGGATCCGGAATCAACAATATACCCAACTTGAACATTATCACGACGAACGCGTCCGTAAGTAAAGCTAACGCGTGCGGTAAAGGTCCGGTCAATATCGGCAGTAGCGGTACGACACAAGACTGTATTCGAACGTGCGCCAATTCATCAGCGTCGGTTATAAATGTGGCCGACGGAGAAACGTATATATACGAATCGGCAATTCTACAGCCTGGCGCAAATTGTATTCTCGGACCA…
TdNV_gp018	GBNV_gp67-like protein	+	1	17665	18771	1107	368	ATGAATTCGGACGAAGTGTTTTTACGTGCAGCCTTATACGAAGAATGTTCGAAATCGTCAATCCTAAAACACGTAGAAATCGAAACATCGTCCACCGAAACGTTACGCGAACTGCTAAATAAGAATAATTCGCTGGTTTTTCGAAAAGTGCCGATAATTTTGTCGAAATTGGTTGTCAAACATGGACTCCAATTTGTAAAGTCCAAAATGCCACAGCTTAGTTTTCTTACGCCGGAGCAGATTAGCGTATCGGTCGAAAGTGACGAAATGCAATACCTATTACAATCACAATCGGAGATGAAGCCAAATTTAGTTTTGATCGTGTCGAAAAACATATTAATGTCCGTAGTTGGTTCGTCCATACGCGAACTGCAGAACGAATTGCTCGGCTCTAGCGAA…
TdNV_gp019	Ac146-like protein	+	1	18793	19104	312	103	ATGCGTTCAATAAACAGTATTAGTGTGTACGTTGATGTTTGCGAGACAATGCCATCGATCGAAAACAGTATAATCGTGCCGCCGTTCGTAATTCATAACTCATCGTGCAACGAATTTATTCTGTATCTTATTAGTTTAGACTTACATATTAATTTTTTGAAACATTTAACACCCGTGGACGATCGCTTTGTCGAAATCCAGTCCCTCCAGATATACATCCACGATGGACCGTACAAGTCAATCAAATATAAAGCTGTCTCTGGACTCGGATATAGACTGCCTCTCATCAAAAATTATTTCGCTAGTGCGTGA
TdNV_gp020	p47 protein	+	2	19016	19990	975	324	ATGGACCGTACAAGTCAATCAAATATAAAGCTGTCTCTGGACTCGGATATAGACTGCCTCTCATCAAAAATTATTTCGCTAGTGCGTGATGACACAATTGTACTGGCGGCCAGAGGTATCGCGCAGTATTTGTTGTTGTGCGAGAATATAAGTTTGGACGAGGCGTGCTGCCTATTCGACAAGCCTGGAGCCGATGCGCTAGTATGGAAGTTAATTTCGTGCCAAAGTGACTTCATGGGACCGACACCACGATCGGTGGGTATCGACTTGGTTAGTGAGTGTGCCGCGTCAAAACTACAATCGTCGCTCGACGTAAAACACATCAAGAAGACGTCCGATTTGGACTCCGTTCAAATTGATCGCATCAAGCCTCAGCGTAAGATCGATTTAGCATATTCG…
TdNV_gp021	hypothetical protein	-	2	21146	20052	1095	364	ATGATGGATATCGGTGACCCGTTCGGCTTTCTAAAGAAGCGTAAATTCAAAGAGCAGCACGCCGTATCTAAAAAACGAGCACCTAATCTACTAGTGTCCCCTACGTCTCCTACACAAATAAATTTACATACAAACAATAGCCCGAAGAAGAGGATTATTTACGACGAGGTAAAATTAGCATTGTCTGACGTGTTCAACAAAATGTTAAAAGACCATAAAAAGAAATCTCTCCGGCGATCGACTCCGACCATAAGTCCTCCGACCATAAGCCCGACCAATACTTTTGATCGAACTATAAGAGCGACGAACAATTTTGATCCGACCGTCACGAGTAGCTGTACGCCCGACAAAGTTGTACGCGCATATACGCCAGACAACGTTACAAACTCACACACGGTC…
TdNV_gp022	GBNV_gp72-like protein	+	1	21145	21891	747	248	ATGAACGTTTCGATCACTAATATACAAGAATTTATAAACTCGATCCACGACTTTATTATCGAAACGTTTGAAATTATACCTCGCGACTTTGAAACTAAACTGCTCGTCGGCAACCGGTCATTAGTCTGGCATAGCGATGTTGGTAAGATCGAGGAGTTTATATGTCCAAAGTTTAAGCACTATTTACACGTTCATGAAAAACACAACGCTGACGAAAATCTTACAATCTGCTGCAACGAGGTCGACATTATAGCGCTAAAGTATCTGAACGACTCGATATTCGGGACGTTTAAAAACAAAATTATAAGTTCGCTACACAGCTGGCTACCGGCGGCGACCTACCAGCACGTTAGAGTTGTCGTGCGCAGCAATACCACATACATCAACTCGTACTTCGAA…
TdNV_gp023	guanylate kinase-like protein	-	3	22777	22019	759	252	ATGTCGTGGGTATCGAGATTTCATCGACTAAAACAATATAAACCTCCACCGCCTGACGAACTCGAACCGGTGTTTATTAGTGGATCAAAGTTTATGCATGATAAAATAATCTGCGAACTAAGCAGACTGTACCCATGGGCTGACATATCTAACGTGTCATTTTCAAGTTTGAAGGTGAAGTTTGCGAATAATTATCAAAAAATATTGGACTTTATGAAGCACAACCGATACGATTCCAAAATTTACAAACATTGCAATATAGACTTGCTCTTATTGCAGACTGTGCATTCGTATTTGAAACGTAATCATGCCATTACGACTGACCTTTTAGACAAAATTTACACACAATGCTCGAGTTTACTATGCGGCTACGAAAGTGATATCTCAAAAACCATCTTC…
TdNV_gp024	GBNV_gp75-like protein	-	1	23397	22816	582	193	ATGACCGATTCATCAGATGCACTATATAAAGGAGAATTTGAAAGTTACATTATAGAGTTTTGTCGTGTGGCCAATGTCGAAACGAGTGTCGTCGAATTGGCTCCGATCATGGAGCTATTAAAGACCTCTCAAATTCTAAACTACCTCATGGTGGATCCGTCCAATGAGACGGCCAAGGCGTGCGTCCGAGAGTATTTGGCTAACCATCGCAACGTGAACCAGGACTTTTTAGCAAAGTTTCTGTCGATCGTCAGTATAAAGATCAACATTACTCCGAATACGGTCGGATACGTAAACCAATCGTATACGGCCAAAATAATCTACAATAATACGCGACCAACGAGCAAATTGACAAATTTAAGCGTTCGTACGAAACACGACGAGCTACGAGAAGATGCC…
TdNV_gp025	GBNV_gp76-like protein	+	2	23396	25054	1659	552	ATGTTTTCGACTCGGGAAGCGTTCGCTACAAATGACGAGCTCGTCCGTCAAAAAGAAATCACCGATGTGGTTCTATATGGGAAATCACCCACTACCTTTATACGGAAAAAAGCGGCGGCTATTTACGGTCACAAGGCCATCAACATAATAGCTCACGCTAAAATTTTACAATCCATCGACCATATACTTACTTTCATAACGTCCGACGATGATTTACACGACCTCGCGACGCAAGAACGAATCCGAAGCTATTTGCGTTCGGAAAATTTAAAACTCGGGACGCCAATCATGCTCCATAAAAAGCTACCAATTCTAACTCTTCAGCCGGAGCCTATTCCGTCGTATCCTATGCTTTTGGACACCGATGTTATTTCGCCCGTCAACATCGCAGACTTTGAA…
TdNV_gp026	hypothetical protein	+	1	25114	26277	1164	387	ATGGACGTTCAAACTCAAGCACGATTATTAAGTACACTGCATCAGAACGTTTTAGACTTGCCAGCGTATTTTACGGCAAAAGGCGTTCGTTCTGAGGATGACATTTCAGACATTATCAACAATCTAAAACGCCAAATTCAACAAATCGCCACCGAAACGTCTACGGTTAATCAGTCGTATAAGGAAAAGGTTCGAGCGCTACAATTGGAGGTCGATTTCGTCAAAAAGCTGTACATAAATAGCAAGCAGTCGTTGAAAGAGTTGGACGCGTACAAAAACCTCTACAATACAACGTTGGATGAATTAAGCGAATGCACTATTCGTTATGACAAACTAAGGAACACTTCGTCCGCTTCGCAAACCGAACTCGACAATCTACGAACTCAGATACGCAATTAC…
TdNV_gp027	GBNV_gp78-like protein	-	2	27443	26313	1131	376	ATGGGCTCTAAAACGTGCAACAGTGATAAATATGAAAGTCTGGTCATTCATTTCGAGGACGACGATTGTCCAACTCTCGCATCGCTCGACGACGATGATGGTGTTAACGTTATAATCGATCGTGTCGAGGAACTGCGTCGAATAAACCACATTATGGACGAGGCCGACATCTATACCGTCGACCAAAATGACGATCTAGCCATCAACGCTGAACTGCAAGAATTGGTATCCGAGTCGATAAATCCAAAAACACTAAAGTGCGTTACTGTGCGATTTCAAAATCAAATCATCCTCATTCCGAACACTCGAGAAATTTCAAGCCGTCTGGCTTCGTTATTATGGTCGTATCCGAAGCCGTATACCAAATCAACGCTGCCCTCGCATGCGGAATTTACGAAA…
TdNV_gp028	hypothetical protein	+	2	27548	28387	840	279	ATGAATTCATCGGCGTCGTTGTTGGCGGAGCAGAGCATTTTCGCTCAACTTCTCATCAAGAAGAAGAAGACCGAACCAACAAAGTTTCAAAAGGCCACCGAAAACACGCCATTAATTTACAAGTATTTTACGAGCGAACGTCCGTTAACGTCGATCGACTCGGCAGACTATTCGATCACCAATCTTCCAGATACGGTCGCGTATATTCCGAAAAACAGTATTTTCAAAAATGTAATCCTCATCCGATCGTCGAGTCCTGATTTTCGACACATACCGATCGCCCCGTCCGATTGGTTGGACGATCCGTTGAAACGGGTTGCCGTCGCGTCAGACTCTGCCATTAAGGTGAAGCGGTTCAAGCCAAACTCAAAGCAGAAGAAAACCAAAATATTCACGACC…
TdNV_gp029	GBNV_gp81-like protein	-	1	29178	28399	780	259	ATGCTAATACCGTTACGTTTTAAAGTTTTAATGTGCGAAACGACGCTCTGCAATGTGGACGTGGATAATTTTGTCGGATCGAACGACGCATTTGATCCGATGGTTAATAATTCGGCGATGGTCGCTGAAGCCATTTTACACGATATTCTATATGTAGTATATAGTTATTGCATCGCAATGTACGTTACGATCGATTCTAATGTTGCGAATATACCGCAACTCATCGCCTCCAAAATTGGACAGTCATCGGCTCGATGGTGTTCTGATTTAAACGTATGCGATGCATTTACGGAATTACGAAATAATGGGGGAAAAATTGATTCGAATCAAAACGCAATGCAGGTGTATTTTAACACGCCCATAAGCATGTCTACCGACGTGGATGAGTATACTATGCCT…
TdNV_gp030	vlf-1	+	2	29045	31156	2112	703	ATGGCTTCAGCGACCATCGCCGAATTATTAACCATCGGATCAAATGCGTCGTTCGATCCGACAAAATTATCCACGTCCACATTGCAGAGCGTCGTTTCGCACATTAAAACTTTAAAACGTAACGGTATTAGCATCGACGAACAAACGCTAACTATCGACACAGAACGACTTCTCAACCGATTATACGACAAAAAAGGCAACCTTTTAAATGACGCCTATAAGCGCCAAATCGGAATGACAATTAAACGTTTATTTCCGCAGGCTGATATATCGTTGCAACAGTACAATCGGGCACATAACGAATCCCGAAAGCGTAAAACTCGAACATCATCCGATACGTTTATGAATTCGGTGCGAGTCTTGCGCGACGCTACGTTAAATATCATACAGGACGTGTAC…
TdNV_gp031	hypothetical protein	-	3	31588	31418	171	56	ATGGTTATACCCTATATTTCTTATCAGCAAAACTCTTATCAGCAAAACGAAAATCTGAAAGTTGCTCGGCTCTCCGACCGGTTTTTAAACGCGCGTCCAAAAACGACAAAGTTTTGCAAAGTGGATTCTCGCTTATGGGAGATTAACATTGAGTCGATGAAAAGTGCTTGA
TdNV_gp033	pif-4/19kDa protein	-	2	32909	32142	768	255	ATGGATATATGGAGTATTATTATAACCGCGACTGTTATAATAATTAGTATCGCCTGTTTGTATTATATGTATGCATTCAAACGGCGAGCTAATACGGATGCTATAATTGACGAAGCCGTACTCAGAGCCGAATATACACCTACTATTTTTAAAATCTACGATAAATCCACCGACGAAATATGCAATAGGTTCATCGTCGTTTCGCCCTTCGATTGGTATATTTGGGCATGTCGTGGGGAGTTGTACATTTTAAATCCGGAAAGTGGCATCAAATGCGCGCCGAATACGACGCCTGCCGTCCAAGTGCTGAAAGACCAATTTCTCGAGACATGCTTAAAGTTGAATTTAAATTCCATACTCGATATGTACGTTAACGGCAAAACGCCGTACATCGTACCG…
TdNV_gp034	helicase	+	1	33025	36747	3723	1240	ATGACGACGACTATACATATTAACGATTTTATTCAGAAGCATGGTGCCCGAGTTGGTGTTGACGAATCCGAGCCGAAACCTCTACCGAACGACGATTGTCACGAAACGTTTCGACTCGAATCGGAATTTCTAACGAGATATCTGCCCGGCCAATACATTTACGATGCCGACAACACATCGACGATCATAGTGTCGCGTTCCCTCAAAACTTCGTACATATGGCCGAAAGACAAACCTCTCACAGTCAAAGACCTACAAGTGTTCTCCGAAAATGGACATACTCTCGGCATCGATTATCGATCGACGTATTGTCGTATGTTTGCGTTAGATTTGGATTGCGCCTGCCGTAAGACCGGATCGAGTATCGAACACATAAACGAGAACGTCGTCTCGATCGTG…
TdNV_gp035	hypothetical protein	-	1	37119	36826	294	97	ATGGCCGAGATCAGCATTCAAGAATTGTTAGATATAACACTTACACATCCATATACCCATCAATTGCTAGCGAAACATAGTTATAAACTTGACGAATATCGAGCTATACTATTACAACACGACATCGGGAGCGATATCATGATCTCGACGTACGAAGACTATGTTCATGAAATACCAAATTTATTTCCAAAGCTAAAACGATATTTATCCACATTCGAATACAACACTCTGACGATATTCAAACCACAAATCGACACTCTAGTATTAAAAATATTCGAAGAATTAACATCATAA
TdNV_gp036	hypothetical protein	-	1	37563	37135	429	142	ATGAGCTCCACGCAGTCTATTGACGAACAGAGTAATTCGTCGTCGTCGCCCTCATCGGCGCAACAACCACCATCAGAACATGAACTTCAATTCAACGCTTTGACTAGCCAAATGCTTCCGATATCGTTGGGTCAGATACTTGCATCCCTGGCATCGTTTAAGACTACGATTTCGTTCAACGACGCTCTAAAGTATACGGTTGTTACGCTTAGCGTGTTGATTGTGATTTTGTACTTATTCCCCAGTCATATAGTATTAATTTTATTATTGGCAGTATTAATAGTAATCTTGATCATCGGCTTGGTTATAAAGCGAGAAAGTTGCCAAAACTTCGCAATAAGAACGGCGAGCGAAAAACTCATCGTCAATAAACCAATAAATAGTGAAAAGCTTCGAAAG…
TdNV_gp037	61k AcORF9	-	1	38553	37624	930	309	ATGGATTTGAGTGTTTTACTAAACAACCTAAATGACGTTCAATCTAATTCTGAATATAATTACAATTTTGGTGTCACTATTAACAGTGGGCATTTGCATTTTGGGGATAATATATCCTCGAGCGGCAACCTTTCAAACGCCGATAAGTCAATGGATTCACGGAACTGCAGTGTGAAGAAAATCATCATCGAGCCAATTCTCGCGACGCAGGAAGATTTTCTCCATCTAGCTCAATTTCCGAAGCGTGCAAAATTCGACGATGGCATTATTAACTCTGAAGTCCCCAATTTCGTGGTCGATCTAATAAATAACAAAACTCGACCGATTCTAATACGCGATGCATACGGAGCGCTGGTCGGACCTACCGGATCGACAAAGCTATATCAAACACCTATCGCG…
TdNV_gp038	hypothetical protein	-	3	38878	38585	294	97	ATGATGTATGCGTGCATGCGCGTACACATTTTGATATGCGCACGCACACGCACACGCATTTATATTTTTTTCCAGTTATACATGTATCTGTGTAACCACGAGCCAGCGTTGATATTTTATTCGCCGCAAAGCAATCCGGATAATATTCCGCCAAATTACTTTCACGTTCGATATTTGGAGGAGGCCAATCTGCTCGGAGGAGTGGCGATGCTCTACTCGAAGAAGATTATAGTCGCGACAAATTCTTACGATACAATTCAAAGTAGTGATCATTTGTACGTTACAAAATTGTAA
TdNV_gp039	GBNV_gp93-like protein	-	3	39517	38948	570	189	ATGGAGTACTGGCTCTGCCACCTTCATAGTTCGTCGACGTGCAGCCTAAAGACGGAACCTGAACCCGGCTCGCAGCAGCAACAGCGATACTTTCACGTTATACCGATCAAAAATATCTCGGTGACCGCTCAGTCGTTTAACGCGCGGAAAGTGGCCGACGAGTTCTGGGAGGACTTTGAGCACGTACTGTACGTTTCGCCGATCGCCTACGCAAGCTGCATAAATAACTATAACGTATTCAATGCAGTCGTGAGTATCTTCAACCAGCTAGACGCAAACAATATGAAATATTCGAGTTTAAACACACCTGCCGACTTCGTAAAGAAACATATCGTGACTGACGGTTTGACTAAAATATGTCTGTGTAATAAACATTTAATCAAGTCCGCCGGCAAGAAA…
TdNV_gp040	GBNV_gp94-like protein	+	2	39491	39889	399	132	ATGAAGGTGGCAGAGCCAGTACTCCATATTTGCGTTTTAAAGGAATCTAGTCCGACTACAAATTTTCTAACGCCACCAAGCTCTTGGCCTATATTATACTCGCATTCGACGACTACGTATAAAATAGCGACGGTCGGCTATCGTCCAGATATCCCCAACGTATCGGAATACAGTGTTCTGACAGGCTTCACCGTTTGGGAAGTTGACTACATTCCTGAGAGAATTATAAACTTTGAAACGCACAATATATATAGTGATCAGTTTTGGACTATAACTATAGCCTCGATTATCGAATTAATACGAAAGTATAAAATAGTATACTTTGAGAATTTTCCATTTGAATATTTTGGAATATTTGAAAAGATAAACAATGAATACCGCAAAAAACTTGGGAGTTAA
TdNV_gp041	GBNV_gp95-like protein	+	3	39861	40202	342	113	ATGAATACCGCAAAAAACTTGGGAGTTAACGCTCTGAACAAAATAACCCCGGAATGCGTAAACATCGGCAAATCCATCAAACTTTCATCAGCCATCGTCCTCATCATGGTGATTATAGCTGTTATATTGCTAATTGCCGCAATCGTCTACAATTATGTTAAGAAAACAGAATCGACCGACGCGGACACTCAGAAGGCGAACGAGGATAAGAAAAAGAAGGTTGTCGGCGCGCTAACGATCACTGGTGCAGTAATCGCCTTCCTATCCGGTGCCGCGGCTCTTTGGGAATTTACGGTCGTTTCGAAAGCAGCAAACAGATGCATTCCATCAGTAGTTTCGTAA
TdNV_gp042	lef-4	+	2	40178	41383	1206	401	ATGCATTCCATCAGTAGTTTCGTAAATCAATTCGAATGGGAAACCACAATTTCGATACAAGCTACCGAATCTGATTATTTAACCGCGTACAACGACAACCGTAATACTGTAGATATCATTTTTTTGCTTCGAGATGGCCTCAGAATATCGAATCGTACGGTGCAGAAGAAAACTACTCAAACAAGTCGTCGACTGTTGGTGTATTACCGCAATCAGTGGGTATCACTGGATCGGACTACAGCCATCGAGGAGAATATTCAACCATCGTTGCCGATCGTCGTAGAAAAGTGTATACATCGCATCATCGTCCATCATCAAGACGGCATCCGAATCAGCTACAATAAAGAAGTCGGTCCATATGGTGAGAAATATAACATCGAATACGAAGTTGAGTACGCT…
TdNV_gp043	hypothetical protein	-	2	41551	41471	81	26	ATGCGTGAATATGGCTTCGTCAAAATACGAATCGCTCATAACGGTATGGTATGTATGGTATGTGTATGTGAATATGAGTGA
TdNV_gp044	GBNV_gp97-like protein	+	2	41513	42103	591	196	ATGAGCGATTCGTATTTTGACGAAGCCATATTCACGCATGGAGAGACGCTTCTCGACTTTCCCAAAATAAACGTATACAATAAAGCCGATGCGTTTCTTGTTGCGAAGCAAAACATCGAAGTTGGCAATGCATGTGCGTCCATCGAAACTTCACAACAAGCATCGGAGTCAATAGCTGTGAATTTAAATCCGAGAGGTTTATGCATGGGTGTCAATATTTACAGCATGAATCCGACAAACAAGAAAATCAAAAAACTGGTAAATTTTAATCAGATTTCCGTATTTGACGGCGAAAGCCCGACGCCAATCGACATTGCCGAATACAAACCTAATCAAATATACACTGTCGGATCGTTGACTGCTCTCGAGTCGGCGATAATGCTAAAATATTACGCAATC…
TdNV_gp045	GBNV_gp23-like protein	-	1	43083	42109	975	324	ATGAGCGCATTATTGCCAATTTCGGCGTCAGAGTTAAATTTAAATGCCGAATACGGCTATACGTCTCGCGAGTTTAGTAAAGTTCCAAACGTTTATGTATCGGATAATTACAAGTCATGTTTAGTCTTGGCATATCATCAGCAGAATACCATCGAGAATCGCATTAAAGAGTACAGAAACCATTTCGCCCTCTATCAGAATGGCACGTCGATAATTATAGTTCGTACCGAGACGACATTTGTGCATTCAGACAACGATGCGATTCTAACATACGATGTAATTACACCGAGCGATGAGCGTTATAGATCGAAATTTAAAAATTGGGACGTGTCGTTTGACAAAATCACGTACAGTTCGAAACAGCCTACGTCGTACTTGGGTTATTCGTTAATCGGGTCG…
TdNV_gp046	GBNV_gp22-like protein	-	3	44734	43154	1581	526	ATGGCTTCGAAAAAAGTATTTTGTGATCAAACTAAATCCAAGCTCGATGAGCTCTACAAGGATGGATCCTCCGATGAGATTATCGACAAACATGCCGTATTAAATTTGTACGATGTTCCAATTTCGTTCAACGTTGTAATTGATAGATTGAAACATCAACCGTTTGTGTCGACAATTAAGAAGAGTGCCCAACTGGATTTCAGACACTTTGACTTTGGCAAGATGAAAGAGTCGATTGCGAATATTATGAGCATTCCGAAGGGTAAAGAGACCGGCGTAATCGAAATGGTGATGGTCGATAAAATTCCGCAAGTGAAGTTTATGCCGTCCGAAATGATCACGGTCGGGAATAAGCAGAAGTTTGCCGTACCACGATTTTCGATCGACCTATCGAAGGAG…
TdNV_gp047	GBNV_gp19-like protein	-	1	45780	44944	837	278	ATGTCCGCAGTTGGGACGATATTTTCGATCCTCATTTCGATCATATGCATCGGCGTCGTAATTTGGATCGTCTTGTATCCGGAACCTATTAAAAATGTTCTAACCATCATCTACCCGTACCCGGAGTACGATATGAACGAGAACGCCACCAAATCCGACAAGACCATACTCTATTCGAGTCCGAATTCGAAACATGACAAGCTAGTCGTCCTCTTCATCGGCGGCGGAGGTATTTTCAGCGATGTATCTAACGCTTTCGGCTTCGCCAATAAGCTCAATGAAAATCTCGGCGAAGCGTACGACATTTTGGTGTTCGAGTATCCGGTTCGCTTCAAGTATACGATACAAGAGTCCATGCTCGCGATCAATAAAATTCTCGCCGACTATATTCATTACGAG…
TdNV_gp048	hypothetical protein	-	2	46364	46203	162	53	ATGGTTATACCCTATATTTCTTATCAGCAAAACTCTTATCAGCAAAACGAAAATCTGAAAGTTGCTCGGCTCTCCGACCGGTTTTTAAACGCGCGTCCAAAAACGACAAAGTTTTACAAAGTGGACGCGCTCTTATGGAAAATTAACATTGAGTTGCTCTAA
TdNV_gp051	rr1	+	1	46819	49038	2220	739	ATGTTCCCATCGTCGGCGTTCAAGACTCCGATCGCCATGAAGATATTTCTGGCCAAGGCTCACGAGTACGATTCGACCTTTTTTCAAGAGTTTTCGCGCGTAATGTTGGAAAATGCGTGCGCTCAAAATAAACTTCATCTACAGCACGCCTTGAACCTGTTAAAGTTTGATTTGTCGACCATCCACAAGTATCGCGATTCAGAATCGGACCCCGTCAACGGCGAAACGTTTCGAAAATGGTTTCCGAATAGCGGCGACGCTGACATCGACGTTCTAAGTTGGTTGGATACGGATCGAGACTTCATCTATAGCAGTCACGGTATGCGTTTATTGAAGAATCGGTATTTATTGCCGGCCGAGCCGATACAGTATGGCATGCTTCGGATAGCAAAACTGTTT…
TdNV_gp052	lef-5	-	3	49339	49103	237	78	ATGTTCTTTTCGCCCGACGGAAAGCGCATATTAATATCGACCGCGTCTGCAAATCTACCCGGGCCCGTACTAGCGCTCAACTGCACCTATCCGAAAACGTCCACCGGCCAGAAGTACATCGTCAACAACTGCCAGCATGAATTCCATCATAAAGAGTTTCGACAGATTCGAAGTGGAGACGAAGCGCCTAATTCTATTTTAGAATGTTCTAAATGTAAAATAACAAAAATCGTATAG
TdNV_gp053	GBNV_gp84-like protein	-	3	50027	49380	648	215	ATGTACAAAATGAGTTTCATCCAGAATTTAAAACGTAAAGCCATCGATACCGGAAAACTATTCGTCGTCTCGAAAGAGCCCAGCGAAACGAAATTAAAAGCACCAAAGCCGCAATGTGGATTTCAAATGTCGTTTATTGCGGTGCAACATTTACGTTGTCAAATAGAGGTCGATCATAAAGCGGTGGTTTCGTTAGCGCTAGTAAACCAGAAAAGTCCTATATTGGAATCATACGCCAATAAACTCCCCATTATGACCATAAATGTCGCCCGACTGCTGTTTACGATCGAAGCGTTCACGCTGAAAAATAAAGACACGTTTCGAAAGCCACCAGTCCAACAAGCCCTAGAGTTTTACATTCGCACCGATCTGAAGCATCGCAGCAAAAAACTACCGCCA…
TdNV_gp054	GBNV_gp83-like protein	+	2	50659	51978	1320	439	ATGATGGATTTTTACGCATCGTTGAAAAACTTTATGGCTGCCGATGTTGCCGAAAAGAGCAATAAGAAGCTTCCAAACATCGACGATATGGATATAATTCTATCCATGATCGATTCGTCTATGGATCGCGGAAAAGAGAAAGAGTTTCTCGTCGCGGCCTCATATCTGCTGGCAAAATTCTACAAGAACAAATTGTGGGCGATCCGATCAAAGAATCTAAAATTGTACGCCAAACAGGCGGCCAGAGCTCAGAATCCAAAACTTACGCCGACATCATCGTCCGATTCCGAATTATCCGACAAGAAGCCAAGCCGAGGCTTCAAAGTTAACAAGTTGGATTGTATAACGGACTCGTTCTCCAGATGTACGTCTACACAAATCAAACTTGCAGTCGCGATA…
TdNV_gp055	hypothetical protein	-	1	52177	51962	216	71	ATGGATTTATGTATGTATGTATGCGTATGTATACGTTTAAGTGTATATGCACAACTCTATATATGTAAGCACTCATGTGGATATGTATACGAACATTATGTATTATGTATTTTTTTTATAAATAAATGTATAATCAAAAAAATAACTAACTTTATATATCATATTGCGCTGCTTAATACTGAAACCCATAACTTATCGTCTAACATTCGTTCTTAA
TdNV_gp056	hypothetical protein	-	2	53745	52396	1350	449	ATGAATCGTTTTATTTTCGTTGGTTTAACTTTGTTGTGCGTGCATACGACGATCTCGGCCGATAAAATCAACGTGTCGGTATCGGTATCCGACGTCGGATTGTACCGATTCAACCATAATACCAATGTATTTCCGAAACTCGTACGCTTCGCCAACAATCACAGCGCGTTGTGGTTTTCGAGTAAAACGTGTCCGATTCGAGCGTACAATTACAATTTGGACGAACGAGAATTGCTCACCATTAAAATCTTGAATGTCGGCATAAAGACCGAAGACGTATATCCGAAAGCCATCCACAATGACAGGCCGTACGTCGAGATGACTTACGCGATCGCCAACTTTTCCAAATTGAACAAAGTGTATTACTTTGAATTTCCGCCAAAACACAGTCCGTCCGAA…
TdNV_gp057	patatin-like phospholipase-like protein	+	1	53874	54983	1110	369	ATGAAGACTATCGTTGCGATTTGCATATATTCTACGTTTGCCATTTACGTCGTTGCATCAACGCCACGAAAATTTAATAATCTAGCGCTCGAAGGCGGTGGAACTCAAGCAATTTCATACATAGGCGCGTTACTCGCTCTAAAAGACACGGGCTATTACAAAGACGACGGCTATACGTTCGACCAGATTGGCGGATCGTCGACCGGCTGTCTTGTCGGCCTTCTCGTCAGTCTCGACATACCGCCCGTAAAACTGGAAAAGTTGATTTACAAATTGAACATCTTCAAACATACGGTTAATTTCGATACTGGCTTGTTCGATGAGATGCCAGAAAAAGCGTCCACCTATACGTGGATAACGTCCATACTTAAAACATTTAACCTTATAAGTAAAACGCGA…
TdNV_gp058	HZV_115-like protein	-	2	55656	55027	630	209	ATGGTTAAACGTGTAATTTTCGTAGATGGCGTTTCGGGCATTGGTAAGACGACTATTAGCGATATTACTGTCGATTTTTTGAAATATTTGGACCAATACCCGGACTTTATCAAGAAAAACAACACTCCGCATATTCAAAACTTGTACGAGCATTTAATTTTCGACGAAATATTTAAATGCTTGGACGATATTGTCGAAAATGGCCCGGAACTTACGTTAGTGGATCGCTCGTTCTTTTCAACGTTGGCGTACGACATCATCTTTAAACACGGTGGTGACTCTGCAGATCCAAAGGAATTTCAGAAGACGGTCGACGCGAAGGTGTTTGGCGACGAAAAGTATATGGAAATTTTAACAAATGTGTGGCGATCATTGGATCAACGCATCAAAAAACTATAT…
TdNV_gp059	lef-3	-	3	56255	55737	519	172	ATGATTCGAACCACATTAAAAGTGTCAAAGGATCGAAACAAGCGAGCCATCGACGTAGCCCATCTACAAAACCCCTTCGATCGGAACGACCGGACGGTAGTGAATGCCTTATATCATAAGTCGAACGACGGCCATCGACTTTTACTTCTAAACAAGAACAATCGACCCGTGAAATGTTGGAGTAACATCACAGGCATTTCGGCAATTAAAAGCGTAATAGTCTCACCAGAACGCTTCAACACTCTACTTCACGATGCAAAACCGAATACGATATATCTCAACGACGGCGAACACATTAAAGTGGCCAGCATTCCGAACGTAAAAGTGTATTTCGACGAAACTCTGCCCGAAATTCTGAAAAAGATCGAAACGCGTACGCCGACAGTCGTACATCGTGAC…
TdNV_gp060	pif-1	-	3	57833	56358	1476	491	ATGATCGACCTAACGAACACTATATTCGGAATCGTGTCGATTTTGATCGTAATATGCATTATTATAGCAATCGTACTAACGTCGAACAACAAAATACACGAGCTAACATTCGAACAAAAAGCCATTCCAAAGTTTTCGATCGACTTACAATTCGACCCATATCCGCAAGTCGTAAACATTGAGAATCAGTACGATTGTAACGTACATAGTCTTCGGGTATGCGATATCAACGACAGTACTACGCTATTCGGCTGTAAAGAGCTCATTGTTCGATGCCATCATTTCGACGAGGACACTCCGTTTATCGAGAATAACGAAACGCTAACTATTCCCAAAAACCAGACGGCCGATGAAGGCTATGCTCTCGCCATCACGACAATTTCGGACGCGTGTAACCCG…
TdNV_gp061	GBNV_gp51-like protein	+	1	57918	58250	333	110	ATGGATCCGCAACCTTCGACGTCAACTGCTCCGCCAACAACAACCGCTTCCGCCAAAAACGCGCAAGCCGAATACACCGAAGCTTTAAATTTCAAAGAGGACGAACCGCTAGACGCGTCAACTCCGAATACGTCCAAACTTAAAAGCATGATGAATAATGTAATGAAGAGCATAAACAATTCGAAATACATATATCCGACCATTTCGATAGCCGTATTGGTAATTCTGGTTATAATCTTACTGTTTCAAGCGTCAACGCCGCTATGTAAGATTATAGCAGTCTTATTGCTAGTATTCTTCGTAATATTTACGATTTACTATACGCGAACTTAA
TdNV_gp062	hypothetical protein	-	3	58604	58338	267	88	ATGGACCAGATCCACGAAGCTTTTATGGAATTGTTAACTCTGGGCATTATAACGTCGTACGACCAAGACACCGTAACACTGGATTTGAAGAAGTTGTATAGGCTGGGTTACGTTTTAGTATTCGATTTAAACACGCCAATATTCACCACTATATTAAATTTCAATTATATGTACAACCCTATACTTTTTGTTAGCGACGTAATACCAAAATCAGCATTAAACACATTTATATTGTCTAAAATTAAAAGTACCCGTTTTAGCCCATAA
TdNV_gp063	hypothetical protein	+	2	58558	58779	222	73	ATGCCCAGAGTTAACAATTCCATAAAAGCTTCGTGGATCTGGTCCATTTTTGGCACGGTACTTTTAATATTGGTCGCAATACTATTTTTGATAATACTGGCTTGGGGTTTTTATTCCACTTATATGGTGATGTACTATCCGAAAATTGACAAGACTATCGACGCTTCGTCGTTGAGCACTTTTGAATCGCTTAAACTATTATACACTTTACGTATGACTTGA
TdNV_gp064	lef-8	-	1	61573	58805	2769	922	ATGTTGTTCGAAACGTATCTACTATGCTCGTATAATCGAGCGATGAAGAACTTGATGACAAATTGCTCGTGCTACAAAAAGTACTCTACGCGAGAAGCATTTATTGAGAACATTATACACAAACGTGGTTCGTATATGGCATGCCTATGCTACGAATTCACCGTCCGCAGTCGTAAAAGTCCACCATCGATCCCGATAATGTTGGGCAGTTATTTGGATTATTTGATACGTGGTCGTGAAGCGGTAGAAGAATGTCGAGCGCAATGGGGACTCTTCATTATACGCGGCGTGCTCATCATATACCCGAACTTTTCCACATTCGATTCGCTCTCTATGCACGTTCGGAAGACTCGAGTTATGAAGTCGGTCGATTGGTTCATGTACGTCGAAGACGAAGGT…
TdNV_gp065	hypothetical protein	-	1	62041	61859	183	60	ATGGTTATACCCTATATTTCTTATCAGCAAAACTCTTATCAGCAAAACGAAAATCTGAAAGTTGCTCGGCTCTCCGACCGGTTTTTAAACGCGCGTCCAAAAACGACAAAGTTTTGCAAAGTGGACGCGCTCTTATGGAAGTTTAACATTGTGTTCGCCTATTTAGTGAAAACGATAGCGTAA
TdNV_gp067	hypothetical protein	+	1	62388	62690	303	100	ATGTATTCAACCGCATTCCAGATTTCATATACAATGTATCAAATGTGTCGAGTACGTACTTTCATAGTTTACGACGTATGCGCGCTGTGTATGGTGTACTATGTACATTATTTGATCTACGAATCTACGCCATCGTCATCGCCGCAACCGCCCTCGTATCGTACTCGTATTACCAAATGTCAAAACCACCCGAATTCTCCCCTACGCGACAGTACGCATACGTTTGCCGAACACATGTTCCTACATCGCATGCCAATTAGCGTAATTCTTCAAGCGTGTCGAATTTGTTTACGATTGTGCTGA
TdNV_gp069	FIC protein-like protein	+	3	63335	63997	663	220	ATGGCATCTACATTTTTCAGACGATTGCTGTGCGCTCAGTGTATATCTAAATCTGGAAATAAAATGGCCCGAAAACAATCGTTTCTGGAGAACGTTCGGTATTTGGAGTGTTTAACGTACGACGAATTTGCTCTATTTTCGTACACCATCGACGTTCTAAGTCCCGACTTGAATAACGACGAGGATTTATATCTGTTGGAATTGTCGAAGATTCGACGTATACATCAGTTGTTGTTCGCGCCGAACGTGGAGCATGCCGGACAAATTCGCACCAAAAACGTACAACCTAGCGGAATGCTGCCCGTCTACGCAAACTATATGGATATTTCCGATCAACTCGTCTCGCTAATTAAAAAAACAAATTCAATGCTGGTACGTACGCTGGACGATGACGGGGAT…
TdNV_gp071	hypothetical protein	+	1	64335	65003	669	222	ATGGAACATATTCAAAATGTGAGTTTTCGTATTCTTGACGGTGTAACTGAAAATATGCTGTCGTACGGGACAAAATCGAACCTTAATCGACAAGTTATTACGGTTTCGTTCGACAAGGAGCGGCAGCCGTTTATTCTTCAAGTCATCAACAACAGCATACGTCGGGCACTTTTGAAAATATCGTACAATGATGCACTCCACTACATCGTCATACCGAGCCATTCGACGTGCAATTTGCGAACGTTTAAAGAAAACGGTCGTGAATTGGTATTTTACGGAACACCTCAATCTGCCGGCGGTCGATACGATAGCATGCAGACAAGTTTTTCAATGGACGTCTACTTTGAGAAGAATATGGATGATTTCTCGTCAGCCCTATCAGACGATGACGACTACGAA…
TdNV_gp072	pif-6/Ac68-like protein	-	2	65646	65236	411	136	ATGAAGTTAACAATCGAGGAATTTAAACGCATTCGCCCGGTACAATGGAGTTTGCGAAATTTTGGAAAGCACGTCTACAATACGACCATAAATCAAACCGAAACGCAACTATTCTGGCTAGATTTTATGAGGCTGGTGTTTGCACCGAAATTCAAAACACAATACGGCGTGCCTAAAATAACCAATTTCGATATAACGCAGCCGGTCCTTATGACCGACGATCTAGATTTAAAATTGCCGACCAACATCGAGACGGCCATGTATTTTGCCAATAATACAACTGTGCCCGTGCGTTTCTCTATAAACGTCAATCAACTTTTGGTAGCGATCGTAGCAATCGTGATAATAGTCGCTCTCATCGTAAGCGAACATTTTATTAGCAAACGTATTCAATTTGAA…
TdNV_gp073	hypothetical protein	+	1	65922	66707	786	261	ATGGATTTTGCTTATACCGAACTTATCACCGACGAGGATGAAACCGACGTTGATCGAGTGACCGTCCCCACGCCAAAAGCTGTACGTAAACGTCGACCGTGTGCGACGTCCGAATTGGCTTCGAGCAGTAGTGAATCCGAATCCGATGTCCGAGCTAAACCATTAAAGTCGAAACGAGGTAAGCGCGCATCGACCGCGTCTGCGAACAAGCCACCATCGCCTACACCGCCCGACGTCCTAATAGCATCTACATCGACGGCACCTTCGGAAACAGCTGGCGGACAAACAACCTCGTCAACTCAGGCGTATAATAAATATATCCGATCGGTTTCGAATAATCCACCGCTTTTGGACGCCGTATTGGAGACATGTCCGGACAAGATGATTCTACTAGCCAGC…
TdNV_gp074	ORF1-like protein/sequence ID: QHG11309.1	+	3	66836	67708	873	290	ATGTCTAACGGTGGCGAGCAGACCAACGGTGATGGTGATGCAGTGTTCAATCCAAAGTCTCTTCAGATGTCAGTGTTAAATATGCTGGCTGGCGTAGTCGACACCTTTCCGAAGTCGTGCCTTTCGATGCTTCCGAAAAAAATCGAACGACAACTCAAGACGTGCCACAAAATTGCAAACAGCCTATGCGTTGACTGCTACGATCACATTTTGGACAAATGCGCTGACGACAAAAAGACTACCGATGTAATTATGATGGATATGCGGCGATTATTCGAAACGTCGTATACTGGATTTTGTTACGAATGCGTTCAAAAGTTGAAGACCAATCGTGAATTGTATATCAAGCGGATGAACCAGTTACTGCTGGACGAAGATTATTGGAAATCGTATTTGGAG…
TdNV_gp075	integrase/rec	-	3	68849	67755	1095	364	ATGTCGCCTATAATACAAGACTTTATTCGACAGCAAAAGGGTTTTAACGATGCACCCTCCGATCCGATCATCATTCGGAAGACGCATACTACAAGCGAGATGCGTCGCATAAACGAGAAGAAATTGAACGACGTTTTGGGAAAAATACCGCTGGACGATATAATACGAAAACCCTTACCGCGACCATCGAAAGTCCGAATGGCGCTCAAAACACCCAACCCTCTGCCGAAGAATCTAGCTAACGCGGTCACGTCTCTCAAACTTCTCGACGAACCTATAGTCGAAAATCGTATAAATGTTTTCATAGGTTATTGCAAGTATAAGGGGTACAGTTACAACACCACAATCCGATATTTCAATCTGCTGAAACAGCATAAAATTTTCAACGACGACGATGAC…
TdNV_gp076	GBNV_gp58-like protein	+	2	68661	69048	156	51	ATGTGGTATGTCATATTATTATTAACGTTCGCCATCGCCCTATTCTTAATGGTATTCGCCAAAGACGGATACATGAATATGGAATTGACCGCATATCAGAAAACAATCGTCGAACCCTGGATTCATAGGGTGGTCGCGTTGAAATACGCAGGTTAA
TdNV_gp077/078	semaphorin protein	+	3	69140	70822	1683	560	ATGAAAGTCGAGGTTCTTGTGTTGGCATTTTTTTATTCGATAAGTGCGGTTTCAACGTGGGTTGATTACAATACGTACGTTCGAAACTTTAACGGCTACGGAGCCATCAGCAGCAAAGTGTATCGTCGGAATTTCTCAATAGCCGAACATTATACCGTTTTACATTTGAGCGAACGCATATTGGTATTGGGCGGTCGAAACCACATCTACAGTTTGCGCGTTTCGGACTTGACAGAGTACATGCCGCGAAGAATCCACTGGAACTCTTCCGAAAGTGACTTTCACCTATGCGTTTTGAAGGGGAAATCGGTCGACGACTGCCAAAATTACATACGCATTCTGGGCAAAAACTCCAACAACGAGACCATAATATGCGGAACTAATTCGTATAAACCCCTA…
TdNV_gp079	GBNV_gp59-like protein	+	1	70833	71084	252	83	ATGTCGTCGACACGCAGCGATCCTACAGCCCCAATTACCACCGACGAATCTAGGGACACTCGCTTTAAGGAGATGCTCCAACAGCAATTTGGCGAAAACGGCATCGTGCTTTTAGTCAACCAGTCATTTATATTTCTAATCGCGCTAGTTTTAATAGTTGCCGTTCTTATTGGACTCATATCTACTCGAAACAACGAATTTGGAGTCTTAAAATTGTCAGAACCAGCTTTAATATTGAAAAATAGCGTATAA
TdNV_gp080	GBNV_gp60-like protein	-	1	71791	71204	588	195	ATGAGTATTTCAGTGCAATCATATGAAAGCATTGTTAATCTAGCTGCCAAGTTTTACGACCCGAACATAGCGTTGTACTTTGTTAATGAACACGTAGATCTAACATGCGACATTATTTTATTGCTATTACAGCGAAAAACCATTAAGCTCGTTCGAACAATGACTATGCTGTTGGAGCCGATCGTCGAGAATAGTGGTATGATATTTATTTCGATTCCGCTCTTGGCGATGTTGATAAATGAGCCGGTCGAGCTTCCGAAGAATACGGTCGAGTTTGTTGATGACTTTGATATTTTCAAAGGGCTCAAGCACGGTGTAGAAAACACAGAGCCGAAATCATCATTACTATCGTGCATGAATAATAACAACGACGAGCTCGCCGAATTTACACCCGAGCAG…
TdNV_gp084/083	polysaccharide lyase family 6-like protein	-	3	73730	72423	1308	435	ATGGCTCAACTTAAAGACTACGTTCAAATTGCTCGCAAAACATCGAATAAACTCTGGAACCTCTGGAAGTGCATCGTATATGGCTTGATAGTAGCAGTGTTTATAGTAATCTTGATACTGTCTATAATTTTATACTTAATCAAAAAACAATATTCTCCTCAGAGGTCTTGGATTTATTTGACTGATATATCGCGACTATCTGAGGTGGCTAGGAATGACAGTGTAATATTTATTGCCGACGGCGTTCATTTTGTTACTGGATCGGTTACGATACTTAAACTTCGGAACGTTACGATCACAAGCTTAACTGGAAATTGCTCGATCTATAAAAGTTTTTCCGGTAATATGTTTACTATACGTGACAGCGATAACATTCAAGTCATGAATTTAACGTTATAC…
TdNV_gp086	GBNV_gp61-like protein	-	3	74534	73965	570	189	ATGATGTACAGCGTACAATCGAACTCGGCCAGATTCATATACACGTTAAACTATATACATAACGAAAATAATACGACGCAATGTTTATTGAAAAACGGCTTTTATTTTAGCAAAGAAAGCCGATCCGACGAGAAAATAAGATTCACCGAAACCGACATGTACTCCATCGTGCGAACGATTTTATTTATGCACGTATTCAACATATCGCCGGATGAAAATATCGTCGAAATAATAAATACAGGCTCCGTTTCACACACGATCGGCGATGAGTTGATGTTTACCTCGATGAGTCTATCCGATATGGTCGAGCTGTTAGATACAATGTTCGGTAAAGGCTTCTCGTCGGTATCGAAGCGTGTTATTAATAAATGTTTTAACGAGTACACCATCTGTTGGAAA…
TdNV_gp087	38K	+	2	74497	75336	840	279	ATGAATCTGGCCGAGTTCGATTGTACGCTGTACATCATGTGCGAAAGTCTAAAACCAGATCTAGTAATACATCCACGTTATGCCAAATCAATATCCAATTTTGGACTCGAGTTCTATTTTAATATATTGAATTTGCACGATTTAGAATCGAATATTGAAAATATAAATCCGATTTTAGTTTCGGACGACGACGTTTTAATACTGGACGACGTATACCTTAGTCCGGTATTTAAAGACTCTCTGGTAAAGCGTAGCGGCATTAAGCCTTACTATACTAGTCTCTACTTTGAGAACGAAATACCCATTTATAAAATACCTTTTCGTGCACCACGATACGTAATTTGGAATACGACCGACAATTTAACAATTTGTGCTACGTACGTGGATCGCGTCGACAAA…
TdNV_gp088	hypothetical protein	+	2	75340	75579	240	79	ATGTGTTTTTTGTGCGAGTCATCGTCCATTAACGACGAAACGGTGTCCGAACGAAAACATCGCCGCATCCGACAACTTATAGTGGTTAGTTTTCTCATCATGGCGATAATTGTCGGAGCATCGATTATACGAGTTTACCAGAACCATATGATGGAAAAAAAGGATCCAGTCATCACGCCACCAACAATGAGACCCGTCGTTTTACGAACACTTCCAACTTTACCGCCTCTAGTCTGGTGA
TdNV_gp089	hypothetical protein	-	2	76014	75727	288	95	ATGCCGAATAAAAGCAATAGTACGTGTCGCCAATCGTCGATGCCCTCGTTTTTTTCGCTTAAACGTAGTACGCTGCATTCATCGCAGCCGTCGATAGCAACAGCAGCAATGCCGACAAAACATATAAAATCAAAGAAGCATTCACCGTATAAGTCGAAGAGCCACCCGTATAGTTACCAAAATCCAAAATATCGAGCCGAACTTTTAAGTCAATTATACGCTATAGTCGATAGTGACGACGACGAAGCCGCCAATGCTGACGAAGATGAAGGTTATGTCTCCGCCTGA
TdNV_gp090	GBNV_gp28-like protein	-	1	79651	76373	3279	1092	ATGTTAGACATCGATACTAGAAATGTAAAAGCTGGCGTAGTTGGTGAGAATTTTAAACGCTTAGCGCATAAATCGCCACAAACGTTGCTTAGAAACCAAGTTCCGACCGAGCAAGCGTCTATTTGCGCCGGTGTAGCGTACGAGCGAATGGTGGTTGCTTTGGACGCAGAACCCGAAGAGCAATTCCAACTAGAGGTCTTATTTCAAAACATATCCCCGTCCGAGAACATGCCTTCGTCCGAGAACGCACCATTGTCCGAGGAGAACGCCGCACCATCATCCGACGATCAACAGATGATCACGTACGAGACGCAACCAATATCGGCGATCGACATCGAAGAGGCCGATACATCGTGTATGTTTGCTAATTTAGACAATATAAATGTCAGCGATGTAATT…
TdNV_gp092	hypothetical protein	+	2	80305	80553	249	82	ATGGCTTGTCGTATTTGTCATCCTACGATTTGTCGTTTTTGGCATGCTACGCTCGATACGCTCGCATATACGAGGAGTTTATACGAGGACGCCGATTGCTTGTCGTATTTGGCATCCTACTACTTGTCGGTTTTGGCATGCTACTCTCGCATATACGAGGATTTTATATGTAAACGCCGACGGCTTGTCGATTTTGGCATCCTACTAGCGTATGCTTGTGGCATCCTAGTCCGCGTATATGTACAATAA
TdNV_gp093	hypothetical protein	-	2	80655	80530	126	41	ATGCGCGATTATTGTACATATACGCGGACTAGGATGCCACAAGCATACGCTAGTAGGATGCCAAAATCGACAAGCCATCGGTATTCCCTCGTATATGTGCGATTATTGTACATATACGCGGACTAG
TdNV_gp094	hypothetical protein	+	2	80959	81273	315	104	ATGTCAAATTGTCCATGCGAGGGTCGTTCGGATAAAGAACGCATACAGTGTTTAGTTTACCATTTCGAGAAATTAATGACCGCAAGAGGGTTGACTCTATCAAGACGGCAAATTCAGAGTATTTTAGAAACTACCCGACTAATCAACGTCAACTTGGTAAATTTCGAAGCGAAAAGTGCCACCGAAGAACTAGTCGAAAGCCAAATACTATATACATTCATCGAGGATTATTGCAAGTTTCATCCGCGTTTTCAACAAGACGGTCCGAACATTGGCGACATAAAACTGAAGACCACCTTCTTTCAATCCACATAA
TdNV_gp095	GBNV_gp09-like protein	+	2	81334	82587	1254	417	ATGCACGCCAAACCGTTCGTCTCGCAATTCGGAACGAGCTATTTGTCACAGTTCAATCTAACGGCTGCCGATGATGACGAAGACGACACCAATGGCTGCGATGATGTTGAAGAATGTCATCCCAAAAATACAAACACACCATCGACGGACCCACCATCGAATTCGATTTCATCAACCGGCGTATATATTTCAAAAGCAAAGTCGAACGACGAATCCCAAAATCAAATAACGAGTACGTCCGATCAATGTAAAACGCAAAGCGTCGATTTAAATTCGATAAATAAATCTGTATTTAATGAATCGTATATTGGAGTTTTAAATGCGTCCACTAAAAAGCGTAAACCCATTTCGAACGATGATTCTCGGGCTCAGAATGTAAAATTAAAACGGCCAAGATCC…
TdNV_gp096	lef-9	-	2	84429	82759	1671	556	ATGGCCGCCATCAGACGATTATTGTCGCCGAACCTCTCCGGATCAAAGTTAAAATTGTATAGGCCGAATTGGCGTGCCAATTCGTCGAGAATGCTGCCGGGAACTTTAATCGCTTCCATTTCGAGCACTTGTACATATGAGATCTCGGTATATTTACCCGTATCGGTATTTCGATACGACGACGTATGTACTGTGTATATATCGATATTAATTTTTTCCACATTTTCAGATGTCGTCTGCCATTTGAATAACAACGTTTTCACCAAAGACGTTACGACCAGCGATATGATTCTTCACGAGCACATCTACAATACGAAAAACCCGTGCTTCTTCTTTTGTTTTAAGCATTCGCATTTTCACAAGTCACACCCCACATTAAAATGCATTATTCAAGAATTT…
TdNV_gp097	mRNA decapping enzyme 2-like protein	+	2	84313	85104	792	263	ATGGAAGCGATTAAAGTTCCCGGCAGCATTCTCGACGAATTGGCACGCCAATTCGGCCTATACAATTTTAACTTTGATCCGGAGAGGTTCGGCGACAATAATCGTCTGATGGCGGCCATTCAGAAGAGTTATTGGTGTTGCGTGGACGAGTATCGTTACGGTAATGTGTCGTTTAAATCGTTCGCGTATCAAATGTTTAAGCGGCTTCCGAATTTAAAATCGTACACCCGATACGGAGTGTTCGGAAAAGCTTTTCGCCGATTCATCGAATACAACCGCTGTCGACCTACGACCGGAGCGATCATAATATCCGAAGATCGACAACACATCCTACTGGTGCAGTCTCTGAAAAGCTACCGTTGGTCGTTCCCGAAAGGCAAGATTGAAGACGAAGACTTT…
TdNV_gp098	hypothetical protein	-	2	85995	85234	762	253	ATGTTTATATGTACGGTAAGTGTTTATATGTACGGTATTTTGTTAACGTACGAGACGTTGTCGTATTTCGTTGTGGAAAATGGTACGCGTTCGCATCTAAATTTGGAAATTGTATGCGCGTACGCACTCATGTGTGTGTGTGTGTGTGTGTGTGTGTGTGTATGTATAACCTATACGACTATACAAAACGTAGGTTATAAGTTGATCGTATGTTTGTTCCTACGTACATACGCGTGCGAACGTTTATACGTGTATTACATTGCACCTAGGGTGTATATGCGTGAGTATATATATGTGTGTGTGTTGAAAATGGCTAAACGTTGCTCGTCGACGGACAAAATTCAACCCAACCAAATAGTCGAACGTTGCGAGTCGACGGACAAAATTCAACCTCAGTTT…
TdNV_gp100	hypothetical protein	+	3	86213	86374	162	53	ATGGTTATACCCTATATTTCTTATCAGCAAAACTCTTATCAGCAAAACGAAAATCTGAAAGTTGCTCGGCTCTCCGACCGATTTTTAAACGCGCGTCCAAAAACGACAAAGTTTTGCAAAGTGGATTCGCTCTTATGGAAAATTAACATTGAGCCGCTCTAA
TdNV_gp102	rr2	+	3	86819	88018	1200	399	ATGAGTTCGGCTATCGGTAGTACTGTTGTCGGCAGCGGTTCGATCGTACAGGACGAAGGCGGCATCGACATGGATACGGACGCGTCGATATTGCCGATCGAAGACATTCTCGATCCGGACAATTTAAAACATCGCAATCAAACGTTGTACCCGCCGGCGAGAAAATTCAAAGACACCTACGATCTATGGCTCAAACATCAATCGTGCTTTTGGAGCGTACACGAGAACGATCCAAGCGTCGACCGAGACCGTTTCGAAACGATGACTCCGAAAGAATTTCAAGAGATTCTACTCTGCACGGTCGGATGCATCGCCATCGGAGACTCTATCGTGTTGGACAGAATTGCGAACGGTCTAAAGGAACGCGTTACGTCGATCGAGCTGAAGGCGATGTTTAGC…
TdNV_gp103	hypothetical protein	+	2	88201	89295	1095	364	ATGACGCCTATTTATTTCTTATTCCTGTCGATGGCGATATTTGTTGGGTTGAAGGTGGAACTTGTAAAATGCACCGACGATGAATTTGTTTCGTTCGTACCGCCGACTATATTGGAATCTGAAGAATTGCTACAACACCAACCAAACGGTCTGACGATCGATAGTTCCGTAAATGACAATACAGAATACGATGATGATGCTGGTGTTGATTCCGATGTTGAGTCCACAACTACTACTACGGCAGTCGCTAATAATGTCGATGACGATTCGAATAACGGTACTCGAACCGTGACAATAATGTCACCTCTAGGACTCTCATTGCTTACAAAAATCAACGGGCAACAACAACCTATCAATCATACCGACTTAATTATCGTCGTCGATGCGTCGACAAAATTG…
TdNV_gp104	GBNV_gp62-like protein	-	3	89579	89292	288	95	ATGTATTCTCAATTTACGTTCGACTTTGTCCCGATGCCGGACATAGCGTTTAATGTCTTGCCTAAAAATACAGGCTTCAAAGTTAAACGCTATCTACACACCGACGAGGTCCCGTGTATTCGAGAAGAATTCGAACGACTTTACCATAGCGGATACACGCACGTGATTAATATGCCTGGTAATTTAAATCAGATAATTTGCGCGGCCAAACATTATAATATCGTATGCGTCGATTATAGGCTGCTTAAGTACGTCTCTGAGTTTTGTAGTCGGCAGAGACTCGTCTAA
TdNV_gp105	GBNV_gp43-like protein	-	2	90708	89641	1068	355	ATGGCGCATATTAAAATAAACGCAGTAGTGCCTACGCGCGCAATGTCCGCAACTTTGCCGTTAAACTATCCTCCGAAATTGGAACTTTCCGAAATAAATCATCCGAACATTAAGTACATCTATAACGACAAACATTCCGAGTGTTATAACAGCGTACCGTCGATCAAGAGCCTCGTCGATATGAATTCCTATGTGAAAAAATTCGCACCATGCAATGAAATCGAGTATTCGGCAAATATAAAGTTCAAGAACATGACGTTGGACCCACAACATACGGTTCGTACGACACGTTATTATTTCGCCGACACTATCAAATTATACTATAACGATGATTACATTTCGACGAAATATTTTGCCAACGCCGACGAAGTCGATGGATGTATATTCACGAGATTCGAT…
TdNV_gp106	pif-8/vp91	+	1	90801	92780	1980	659	ATGGATATAGTCTTTATGATTACGGCCATATTTTTGGTATTCTTGATCGTCGCGGTCTACATATTGAATTCGGTCAAAAAAACGACAGATTTAAAATCTATATTCGAGGCGCTGTTGAAAAGTAAGCCGGACACGGTGTCGTTTTGCTTAGGCAAGACCGCGTCGACCGGCAAATATCGAAACGTAGTGCTGAACCAAGACAACGAAGCGGTCGTACGCGAAGACGACTATCCGATCGGCCTAGACGGAAAATACATAATACTGAGCGACCACGGAACGGTTTCGCCATTAGCGTCCGGCGATGGATTTAAAATAAGCGGCATCGATCTGATTGAATTTTCATGTCCGGCCGGCTTCGAAGGCGAAACGTGCACCCTCGTACCGCTATGTTCCGAAGCG…
TdNV_gp107	pif-3	+	1	92823	93437	615	204	ATGGGAGGAATATCCGTCAAGACTTCGCATATATTCATCGCTATCGTAATAGTGTTGCTCGTACTGATCGTCGTTCTACTTCGAGCCGTGTCGAACATCGACGTTGAACAGTACGACGTTGAATTTCCTGGCACGCAACGAAATATGTTGAAGCAAAATTGCGACGTCGAGACGATTTACAGCGTTGAGGATTCTCAATGCGAAATCATCTGCAAACAGCCGGGTATATTTGTAAGTAGGAACGGCGTATGCGTAAATATACTCGCATTTAGTCAGGAGGCCGTAGAGAATTCATGCGATCCGAAAAAAGGCGTATTGGCGTACCTATTAGGGGATCCACAGTTCGGGAAAACTAAACTACTTTGTTTGAGCATCGACCAAGGCGTACAGCCCGACGAC…
TdNV_gp108	helicase-2	-	2	95967	93502	2466	821	ATGCTAGCACCACCGACGACTACGTTTCCATTTTCGTCGTTATTGGGCTCGTCGAAAGTTGTATTTAAAAGTGAAAGTGTCAAATTGCCGGACGATTTGCCGATTCCGTCGGAGGATGTTGTGCGATCGGTGCGTAAAACGGACGCTACGTCGTCGGACGAGCGCGGCATCGAAAAGAAGAATGTCGGCGTACGGACGAGTCGAATCCAATTCGTCCCGATCGGTATGCGCAATTTGTCTGAAACGTTTTCGATCGAAGACGGCGAATTGTACGATAAGGACGAGCACGAACTCGAATTACAACGCTACAAGGTGGAGTCACTAAACGTCGACCAGCGTAAAATTTGGGACTACGTATCCGCGAATCCGACAAAAATCATCATGATTCAAGCCGGTCCG…
TdNV_gp109	hypothetical protein	+	3	96686	96784	99	32	ATGGTGGGGAACGTATATAAACTCGGTAATGGTGGACAATTGTTATCAGTCGGTTATAGGCCGACTTTTCGAAAGCAAGGGGGTACTACTTTGATTTGA
TdNV_gp110	hypothetical protein	+	3	96806	97015	210	69	ATGGTTATACCCTATATTTCTTATCAGCAAAACTCTTATCAGCAAAACGAAAATCTGAAAGTTGCTCGGCTCTCCGACCGGTTTTTAAACGCGCGTCCAAAAACGACAAAGTTTTACAAAGTGGACGCGCTCTTATGGAAAATTAACATTGAGTTGACGAAAATGCCGAATATGAATGCACTTTTTCTTATTTCAGCTTGTCGTATATGA
TdNV_gp112	hypothetical protein	+	2	97576	97728	153	50	ATGGACGAATTGGTGTACATATTGGCGTTTTTGGTGGTAGTATTCGTTATGGTGATTGTCGTTTTTATCGTAATGGATTGCATTTCAAGTTATAGGATGCCATCATCGGCATCGCTTCCGTTAACATTTAACGAATCGTATTATCAACTATAA
TdNV_gp113	p33/Ac92-like protein	-	1	99112	97838	1275	424	ATGTACGCTAACCTTTTGAAACGATCGTCGCCCGACACCCAAAACTCAGACGCTAAGCGCATAAAACCTGACGAATCCGATATTCGCAGCGTAAATTATTCGCCGGCGACACCTAAAGCCTCGACTGCACAACCGGTCGTCGCCCGAAAGCACTGGTACCAGAACGTGCCGAAGGACGAAGACATCGACGACACGCTGTTCGGCGACGCGTTCGACAAAATTTTACAAGCCGTATCTGACGAATTGCGCGTTCTAAACATTTCGTATATAATCAATAGGTACCGCGATGTGTTGTCGGAATTTTACGAGTTGAGCGCAATATATCGTGCACGCGCCAAAAAATACAACAAACTATTCGAGAGATTCATAAATACGATATGCACGCTGTATAATATCGTC…
TdNV_gp114	GBNV_gp06-like protein	+	3	100078	100689	612	203	ATGCAGCCAATTTTGTACAATATTGGAAAGTGTTCGGACTATGCTATTCCGTCGGAGTTTGCAGAATTATTTGCTCACGCTCAATATGAGAGTGTTACGCGAATCACTAGCGGCAACAAGAAGGAGGTTATGATGGGTTTGAAGGTGACGTTTACCAAGCCGGTTGTCTGCATATTGGTGTCAAAGTCTGTGGCGTCGTTTACGTTTATTAGTCTGGAGCATTTGTCTACGTTTGGTAATATACTATCGAATATGACATCGCTGGGTAAATTGGAGGACACTTTTGCATTTGGCGCGAAACAAAGTATGCAGATCGAGACCGTCAATACTGGGCGAATCGAGACGAAGACCGACCAAAAATTCGACCACGGATTTTTCGTCGCCATCATCAACACGATG…
TdNV_gp115	pif-5/odv-e56	+	3	100900	102135	1236	411	ATGGCACCAATACGACTAAAAGCCGGCTCAACCAGAGCGTTGCTGCCAATCAAAGCGTTTCTGAAAGAGCTAAAGTCGATGGCTAAGGCTGGCATCGGTGATGTCCAGAATCTACTTAAGTCTTTCAAAAGCAACATAAAGTCCCTCGACGATATCGTAACTACATTGCCGGTCACGAAAAACAAGTATGGTTTTGTAGAGTTGGCCGAAAGTAGCGTGGGTAATGTGAATAAGGTTATTCGCGAAGCAAATCTAGCAGAACTCGTGCGATTGTCTGGCAAAAATGTCCCATATACGAGTGCCGATGCGGTCTCGTTCAAAACGCTCGTCTCCGATACGCCAGAGTTGAGCTTTAAAGAACTCTCGGATCTAGTCACGGCGAATAAAAAATCATACCCA…
TdNV_gp116	GBNV_gp33-like protein	-	2	103193	102132	1062	353	ATGTATGTGTTTGTTTTTTTTACATTTGCAGATTTAATATCGACCCTTCTTCAACTAAAGACCGATAATGTAGCTTCGGTGTTTGTGTTTTTATATAATATCAAAAATGGTGCGAAATGTTACAGAGGCTCTGATGACGATGATTCTCGCATAACTTTGAAAAAGTTGACGCCGTTAGTTAATGCCACGGCTGCTTTAAACGGCTATATAGTCGATGCCGAACTTGAAATGCTCAGCTCAATCATCATCGACATACCGCTTGAGGATTTCGGCATTACGATTTTGATGTTATTCTTTGCAGAGTTTTATTCGCAAGGCCAATATCCTCTGTTTGTGCATATGTTTCGCACCCTGAAAGAATTGGAGTTAATCGAACGCCTCCTATTATCGTACAACCAG…
TdNV_gp117	GBNV_gp34-like protein	-	1	103926	103258	669	222	ATGCGCCACAATCAAAAAATCAACAATATCTGTTCAGACATTACGTGCGGTCCAAATTATAACTTTATGCCGATTCGATCGTTGGAGTATTTATTTATGCAATTATACACCGAAAGTCACGATACGGTTTGGGATCGATGCCCGTATTCGAATTTGATATTCTATTACGTGCACCATTTGATGGAACATTTCAAAAACACGCCGATTCCGCCCGATTTCGAAACCATCTGGCCAATATTTAACGCTTTAGCATATAATACGAATTTATCCGACACGGTATATTACGCCAAGAGCATCAAACACATTCCGACGTTATTCTTTGTGTGCAGCGATATCGATTACATTTCAAAGTCGCTATGTTTACGAGCTATCAATACCGGGAGCGTAAACGATTTGTGG…
TdNV_gp118	GBNV_gp35-like protein	+	3	104047	105063	1017	338	ATGCGTACGTCTCGAACTGTCCGAATACGAACATATAGGGAAACCGATATTAAAATTGACAATACTAAGCGCAGTTTGCTCGTCGATGTATTTTTTCGCAGATGGGCATTCGTCAACTGGAAAAACAACCACAATTATAGATGCGATATTAATATAGTACGGATTATACACGCGCGTATAAAAACTAACAAACACTTACCAAACGTTTCTTCGCCGTTATTCGCCATGCCGAAGATTACGGAGCTATATACGAATTTGTCAAACACGAGCAAGTTTCGTTATCCTCGAGAGTATGCAACCGATATAACGTACGATCAGAAAGAATTGACTCTGGATGGACTGACGTTTACTAATATAATTATCACAGGTATCCCCGACGGTGTATCTCCAATCGCGAAC…
TdNV_gp119	GBNV_gp36-like protein	+	2	105123	106253	1131	376	ATGGAAGTTGGCGATTCAGCGACGGCTTACCAGCAACCTCCACAATTCGATGAGAAACGACTTTCCAACGATTTAACAGACGCCGAACCGATCGAACCGGCGAACGCGTTTAAATACGGCGTAATTATTAGCGTACCGCTGATCTACATAAACGCTAATGAAGCGACGAGCGTCGATAAAATCACTTCGAATCTGCGAGCCATAAAGTACGATGCTCTCGTCGATTTGATGAAAATCGCCAAAAACATACCGACATCTGATAAATATGGTCAGATCACTATATGCGACCAGCTAGCATCCAGACTTTCGAAACAGCAAAACGGCGAATACAACCAATTCATAGACTTTTTAAAATGGGGCGGTCAAATGGCGAAAAATTTAGACGTCGACGCTACGTAC…
TdNV_gp120	GBNV_gp37-like protein	-	2	108362	106317	2046	681	ATGGACTCTGTAATTGTGCTCGAAGACTCCGATATGGTATCCAAAGAGTCATGTTTGGTTTCGGAAAATAGTGCGGTATCCGAAAAAATACTCGAAGAGTCAGGACTGGTTTTGGAGAATAGTTCGGTATCCGAGAAAATGCTTGAAGAGGCAGGTTTGGTTCCTGAGAATTTATCGACGACAAATAGTGTTAGTAGTGACCCACCTATGGACGACAAACAATTACACGACATGCTCGAAGATCCAAAAGTCGAATCGGAATTACCGCAACAAACGCCGGCATCTAACAACGATGAAGTGGAGTTTGATGATGCTTCGATCCATTTCGAAAACCAGTCGTCTGACGAGCCTTCTCCGCAACAGCCAGCTCCGACATCGCCAGTTTCCGAAGTATCGAAT…
TdNV_gp121	dnalig	-	2	109532	108459	1074	357	ATGTTTAAAATTAAAAGACTACACACTCATACGGCACGTTCGACAAAAAAGTTACCATATTTTCGACTTAACTACGATGTTACAAGCCGTCCACAAGACGGACAGCGAATGCCCGACATCGCGACGGTGCAAACATATAAAGCCGAGCAACGAAACATCGACCAACTACCGACTATGGACAACTTACTCTATCCGAACTTGCCGATGCTCGCGAAGCCGGAAGATCCTGCGAATATTTCGGACTTTAGCAAATACGTTTACGAGGAGAAGTTCGACGGTGAACGAATGCTGGCCATAGTAATCGACAGTTCGACGAAACGTTGTTTTACGCGTACGCTAAAAATATCCAACATATTCAAGAACGCGATCAAACTTCAACCGGGCTACCATCATTGCATT…
TdNV_gp122	GBNV_gp39-like protein	+	2	109563	110057	495	164	ATGGATTCCGACGTTATTTTATCCACTACTTATTCCAGAGCTACCGAAGATGGCACCACTGCTGAGTTATTCGAGCAAATTTCGCCACCCGACAGTCCGTTGTACGAACCTTCAAGTCCGATCGACGACGTGGAGTTGGAATTTTTTACGGAATTAACGCCCACCGAGTCGTACACTAGAGCGTCGACTAATCGTAAGCGTATTTATGGCGAGGAGTTTAAGGAGCCGACAATACTAACGTACGAGCCGCAACATAAACTTTTGAAATTGGACTTGCCCGACCACGAAGAGTTCGACTCCAATTTGATCAAGCAGCCGATCAAGCAGCCAACTTCGACATCGACTCAGTCGACCAATGTCACGAAGAACGAGCCGTATCCGACCAAAACGGAACGCCAA…
TdNV_gp123	GBNV_gp41-like protein	-	1	110490	110062	429	142	ATGTCGACATGGAACTTTAATAAAAATTTAGTAGAAATAGTAAAACTGCTATTACGGGTGATGAACGCAACCGCTAACGATATGTTTATAAAATTCGCAAACACGTCCGGAAGAGTATACGATTACCAACGTGAGTCGTTAGGATCGAATTACGACCTAGGCTCCCTAATTACAACCGATGATGGAATTATAATCGTCGATCGATATCCGTCGCAGGAAACAACGCAGCTTGAAATTTCAAGTATGACCGATACGTTAATTTATATACTCAAGAAGATCTATCAACTTCAGACTCGCGACATTACGATATTTCTACCTAAAATGGACGCAAATATATCGAAACAGGCCGAAATACAGTCTAAATTTGCCAATCTAAGCGTTAAAGACTCACCCGTAAAT…
TdNV_gp124	hypothetical protein	-	3	111715	110471	1245	414	ATGGCGACAGTATACGCGTTTGGTGGCGCTCGACAAAACGATGGTCGGCCGCACCCGATTAATCAAAATGACCGACAATTTCGTTGTGGATTTGGTGTTTGCGAAGCGGTTACTCCGACTGCAAGACCGGTTCCACAGCAAGACTTGTTCAATTTAGATTTTGAATTATTCGATATTGACGAATTGCGTGCCAATTTGCGCCGAGTATCCGACGAGGTTGCCATGGCTTATAAAAATATGCTAAATTGGTTTTTAGATTTGGAACGAAATGTCGCCATTAAAGTACAAACGGGCGATATCGAAATGAATATAACTCTGTTTAATAAGTTGAATCTGATTATACCAAAATTTTCAATGGCTCGTAAGGTCGTCGATTCATGGTACGCCGATTATATAGAC…
TdNV_gp125	GBNV_gp44-like protein	-	1	112800	111781	1020	339	ATGAGTATTACCGAACAAGGTGTTTTTGAAATTTGTGTGTCGCGCGTAGACGTATCGAAATTGACGGCTAAAAATTACACGCTCTGCCTGGATGGAACGTCGTGTACGAAGAAATCGTCGATTTTGAAAGGTACGAAGTGCTTAATTTCGAAGACGCAGTATATAAAACCGAATCACAACTCGGACACGTATTTTCCATCGATGATCGGGTATATAACGGCAGGCATTAACAATTTGACATGCGGAGGACCGCATTTCGAAGATCGATCTCCACTAAACGTACTCGACTGGCACATTTTATGGAAGATTTTCGATGACTATTTGAAAACGTTTGGCAATGTAAGCGTCGACACGAACAATCCGGACATATGCAATGCTATGCTAAAATACACTTCGATA…
TdNV_gp126	pif-0/p74 protein	+	2	112914	115124	2211	736	ATGGCGTCCTATACGCAAACCGATATAGAAGCTTCATCCAAATTTGCCGAAGCTAATAATTATATACGTATTATACAAAAATTATACGAACGCGCGCCTCATATCGCTTCTTGGTTAGAAATCTCTATACGCGATGCCACTAACGACGATTATTATATTCCAGCTACGCTTAAAGACTCGGCAAAGGTGGTTAGCGTTAAAATCCCGGAGAAGCTTTGCACGCTATTATCGTGTACGCCTATGAAAGAGCGCGACACATGTAAGCCTAACGAAGCGGCCAGCTATTACTACGTCGGCACCGAACAATACGACGTTCAATGTCAGCCGTCGTGCTACCATTTGGCCGCAAAAATATCGTACGACGATTCGGGCGCGAGAGCCGTCGATATACCGCAGCTC…
TdNV_gp127	hypothetical protein	-	1	115473	115306	168	55	ATGGTTATACCCTATATTTCTTATCAGCAAAACTCTTATCAGCAAAACGAAAATCTGAAAGTTGCTCGGCTCTCCGACCGGTTTTTAAACGCGCGTCCAAAAACGACAAAGTTTTACAAAGTGGACGCGCTCTTATGGAAAATTAACATTGATTCGTATAATTCGTGA
TdNV_gp128	hypothetical protein	-	3	116518	116294	225	74	ATGGTTCGAACGTTCAACGTGCATGCAATATGGCATGGTATGTACGGCATGCATATGAGCGTAATGCATATGAGCGTACGCGACAATACAACATCCAGTAAACGTTTTGATGGCGATTCAACAGTTTATGCGTTCCAACATAACAATTTGTACATGCCAGTCTTAACAATCTGGGATGACACCTTCGACATTTCAACCTTAACCGACTATATATGCCGACTTTAA
TdNV_gp134	iap-3	+	3	116890	118659	1770	589	ATGTCTAGTATTTCGAGACAAGCGCCGTGTTTAAATTTGCATAGACTTGAAAACATACTATTGGCATTAGACGTATTCGATAATGTTCGCGAGAATATAGAAAATCATCGCGACCACGAACTTGAACACGATCCGCTACTGGGCGACGAAGAGCGTTTGTTGATTAATCGTCGGCGAAATAAACGTCGTCGTGACCGCGCTACTTTGGGTGTCGAACGATTAGAGTGTATTCTCGCCGTATTGGATTCGTACGATAGTCTGGAGGCGAGGTATCGAACCGTCGTCTCGAATGGGGTCGACATTACGGTTCGTCGTTTGGAGCAAATTTTGATCGCGATGGGTGCGTTTGATGAAATTATCGACGACGGTAGTGGTGCTAATGCGTTGGATACCGATGAT…
TdNV_gp133	hypothetical protein	+	3	118831	119670	840	279	ATGAATAATCGACAGCAAGCGTTTGATCCTCAATTTGCATATACTACCACACCTATACCCCTATTTTCGTCAGGAGCATCACCATCAAACTTGGATGGACAATTTTGTAACGCTCAAACTTGCGGAATGTTGTTGAGCGTTAACGCGTGTAAATTTAAAATGTTTGCCGTCTTTATCATAACGCTTGTGTTTATCGTAATTCTGGTATGTATAATAGTACTGTATTCGAATCATAGACGATACAAGTCGATATACGTACGATCCGAACGAGACGCACCGCCTCCATCGCATAACGGTGAAAATTCAGATGCCGGTTCGGTGTATAGCGACGTTTTAGCCAGACTACCGCAATTTCGTAAATTCTACGACAACCATGATAGGTCGACTACTAGCAACGAT…
TdNV_gp132	gp48like protein	-	2	121508	119769	1740	579	ATGTATAGTAATGTTATACGCGTGTATACCATCATGAGTGGCAAATTGTATAGCACGGATATTGGCAAAATCTTCAAAAACTACGAACCGTCAAAGTTGAAAATGTGGGAGATTGCACGATCATTTCATCCGTTGGATTTTTCAAAGCTACTATACCTATTGGAGAATGTTACGGTTTCGTCTAGACGATCGACGATCGCGTTGGACGATTCGTTGTTGAATTATAATGTTCCGCACGATGTGGACGATGCCGACGACGATGGCAATGCCAACACCGTTCCCGATACCCTTATATTAACCGATACGCCATCAATTCGTCTAGAACGTAGCGCGTACGAAATGGACGACGTGTTTTGGAATGACAATATTGCTAGTGGATGCGCTGATAACGACGATGAC…
TdNV_gp131	hypothetical protein	+	3	121474	121845	372	123	ATGATGGTATACACGCGTATAACATTACTATACATTCCGCGTGTTTATGCCGGTATGTTAAAATGTGCATACACCTCTCTCTTACACACACACACATCTCATACAACTATTACAATTTTACGTCGTTCTATCGTCGACAAAATCATTAGGATGAACATTAACACCGTTAATAGTACGACGTTTACGAACGCCAGAAATATCAACAACACCATACTGAAAGCGTTAAACAGCAAAGTCAGCGCGATGTATATTATATGGTCGTCTTCGTATATACGCATACAACTTTTGTATACAGACATCAACGAACTCATATTCCACACCGTATACACACACCTATTACACGCACACACACCGTATACGTACTATGTGTGA
TdNV_gp135	hypothetical protein	+	3	122098	122307	210	69	ATGGTTATACCCTATATTTCTTATCAGCAAAACTCTTATCAGCAAAACGAAAATCTGAAAGTTGCTCGGCTCTCCGACCGGTTTTTAAACGCGCGTCCAAAAACGACAAAGTTTTGTAAAGTGGATTCTCGCTTATGGGAGATTAACATTGAGCGGTCTTATCTGATAAAATTTGTACTGTTTTGTACGAATAGAGCTTGTACTATATGA
TdNV_gp136	hypothetical protein	-	3	123796	122678	1119	372	ATGGGTACGTCTATAACGACTCCGACGGATCGACTAATAATCAAATACAATCCTGAATGGTTTAAATATAAATCAGATCTGCCAATCAACTTTCCCGAATTACACTATATAAAATGTTCGAAAATCGCGTCTCCGGAATCGGTGATTCTCGGTGGCAGCTACAATTACTACTATACGCATCCGTTCTATTTTGAACGATGCGAAATTTTCGAACGCCTCTTTATGCCGTACGAATTAAACACGCCAAATTTTAAAGTTCGTAACGGAATTCTCATATGGCCGTATTTAAATCTCAGATCGTACACCGATTTAGACGACCCGGACTGCGTCTACATAAAACGCCAAAATCCCATAAGCGCCAAACGCGACCAGTACGTTGCAATGTTTCGATTTTGCGAA…
TdNV_gp137	GBNV_gp17-like protein	+	3	123850	125313	1464	487	ATGTATAAAATTAATAATATTCTAAACGGCGTAGCGAAGCGAAAAAACTGCGCGTCGAGTAATCATGACGAGCTCGTTGCCAATACGTATAAGCGGATCAAATCCGAATTCTATATGACGAACGGCGTCAACGGAGGTGAAATTAGTTCGCGCGCGATCAAGCCGTTTGTTGCGTTCGACCATAAAAGTTCGTACGGCATTCCGAGACGACTCGAGCTTTTAGACGACGTGGATATTCAGAACTTGGAGACGCCGCTAGCCAAATATACGAAAACCCATCGAGACGACGTAAATATAGTCGACTATTGTCATCTACATCAGTATTTGAGCGCCAAAGAATTTAATCGTCGTCGACTGCACGATACGACGTACGATTGTGTCGTCAACGCTATCGTCTCG…
TdNV_gp138	hypothetical protein	+	3	125467	125934	468	155	ATGGACGAATACGACGAGTGTGATGTAAAACAGCCCGATGATATGGACGAAGATGAGCCAACCATTGACGATGACGAGGAGGATGTGGACGAACCAATTTCCGATGTGGTCGTCGAATACGGAGACGATGAAGATGATGATGTGGTAGACGACGATGAAGCGGAATGTGACGATGAAGTATGCGTACCCGATGGCGACGAACCTTGCAAGTTTGACGACTATACGCTGGTTAATAATTGCGAGTCGACAAATATGGTCGATGTGTGGCAGATTTCGACCGATTTTACAAGAAACGACTTGCTGACAAAGGCGAAACCTGGAACGTGGTTGTACAATAAAATTTTACATAGTACGCCAATGTTGGCGTCTAGCATTTTAACTTCGCATTTAAATGTTTTA…
TdNV_gp139	hypothetical protein	-	2	126248	126102	147	48	ATGTGCATAGTGAGTACAAAGTGTTTTTGGTGTAAATTCGAGTTTTCGCGAAATCAGAGTCGATGTTCGTGTACTAGTAAGCAGTTTATCTTTAAAACGTGTACGTATTGCAGTATGCGCATACCTCATCCTGGAAAACGGCATTAA

## Sheet: Protein
Gene ID	Annotation	Strand	Frame	Start	End	CDS length (bp)	AA	Percent/Ma07
TdNV_gp001	dnapol B	+	1	<1	3846	3846	1281	98.2	MYRGNKEYFALKRQLVLEAKEKLNQLPVERSIGFNPANPLPKGLTFVYEWCDNGNEILGYGCNSDGDACCICPQIVPGLFVISCDPTILRQICALYGYEIKVYDIEYDTNNFAAWELLTDYNVCRPGNLVKIITHTVSNAERLYNKFKYNHSSYKYVGVSQYFNIVTQIMFEMIIMKNSTRYVNKEPMDYSVPKTTMAWFDEYLNVYPKYADPKVPIITFDIETVSSDPHRVPTGDDKDDILFTVSIHHTHTNVLYTLIYMPLKMRVSDMVRCIRDDGYDVIPDKSVDASKCSNVLECFNDERSLLVRTMDLLTLKPKLHILFGYNSIGYDIKYLLMRCAFYRIRVDRFIWREGYSFGCEQMHLDLFRIIVMRYRFKSYKLDDVSREILKDSKTGVSAV…
TdNV_gp002	trypsin-like serine protease-like protein	+	1	3901	4923	1023	340	96.76	MGRFRLLLVFSILIKLLIVTDALLPDHTHDEQFLEYTFGYSAEQAHHHSIYMDDDDDIDDDNVTPVYRHKRMLRDESSPDQPKKLLKVYPPHVLPPEYNPIGTPVEAGDFYWRAFFKMSNVNGTIWCGGAILSETYVVITAACLYDYITAHFYTEAYLLLGGLKSDSFTYTIPINITRQAKIHPNFNIRHPSMENNIALFKLDEALPFSSNINKIQFNYVPDDENADLRIVGYGRTLSNVPITDLRYHYMKVVPEQECFLIYGTKVCNMRMFSATGRANEFTNVCRVESGAPLSYHENFGIKPQLLGLASYVSELGCVGYPDGYVYLWRYRSWIRDILNS
TdNV_gp003	GBNV_gp13-like protein	+	3	5004	6044	1041	346	99.42	MNAKKRQTILDSISPPTKRKRDKKVDSEDDDDDDSQAEDANGDTDTADDDDSDVDVIKFTSKRKSKAADLKLPGGVAKTVASYSDKCMGSGIGEAPREIVQNVRRYMDVLINSVVLEAKFITSLEMEQSNSLLAIPGVVSSILEYNNISFKTIKYCVTKVDIFEPVWYTYSITKSELILYINEAMYEEFCSKNNNDPVIFTSGVIPIEIYNPYEVDPGLNIMQAPIIHCAIASDHVAQHIIYDIYCTNKVPCADIHEKFGDVGTTLHSMFHLERTCTKMPKREYSNYLTLGGTSSSTPLLKSTQRIIESIIPQTQQMLDNSLNFAYSSLIPQNQVLENTVNFAYSI
TdNV_gp004	Ac81-like protein	+	3	6093	6569	477	158	98.73	MADVIPFKIVELRCQATRRSYGLFDHYFYVIDDKEVHMGVYRKGRILPNGTTKGSHIITTYEICNLCYDKLMLNLISNDDMRLFSSYFPILNCESLCTGFSIQSAMIISIPFIVVLIIKGYYLWAVILFLASIVVLLAYSKYLFSRTRDKKCSHLESR
TdNV_gp005	hypothetical protein	-	2	7148	6585	564	187	97.86	MRIMASNLGFLIDVDGFELDRVFLVKELAIGYFKSARIELYSYKVGDYSLLTSAQQRQVSWLTRHIHGLEFDSKDDEYPQSRVADHILDVCRKAEQSNTLIGYKGGHYELDLLREAGYEHLGFNIEQLAYPKLESLFVEYPYAHRESCPNHKGVVAKLKRFTIAHCPRMEVYCFMRYTMRLILNNPD
TdNV_gp006	thymidylate synthase/pyrimidine hydroxymethylase-like protein	-	2	8087	7203	885	294	96.6	MTRNYLSLVRTVLKAPSSPNRTGIDARSSFGHQLRFDLRNGVLPLLTTKPMPFKTILRELFWFLRGETNQKILERQKVYIWKGNSSREYLDSRGLYDYTEYESLGPIYGFQWRHFGASYVDCNTDYTNKGIDQLQQVVRAIKEDPTSRRIIMSAWNPVDLDKMALPPCHILVQFHVDTVNGELSAQLYQRSADLMLGVPFNIASYSILVHLIAKICGLKPGYFIHSLGDVHIYENHVSGAEEQLTREPQRQPYLDIDIDPMLDLDSILDQLSCDQFKLVNYKYNPNPIKLEMAV
TdNV_gp007	calcineurin-like phosphoesterase-like protein	-	2	9035	8202	834	277	97.47	MDRVYIEPMVCDAESTTASPPQPLKYNKCDDPNAESEPEIIDSSIFYAPKNVSNPTTTLKMLVLSDIHGHWFPETILQTIRMHNIDAFIYAGDIIDHDNNVDEEVSRSVSAIRQIAAEVPTFVIAGNHDSWLEQISRSDIDQMFHPAIFIENECFTFKGFRFFATPLTAAETKKKCKKYIRYDPTKLNPYGNVPSNVEVIVSHGGPVGMQSYLGVQYGDMNLRRIINNPPPSLKACLFGHMHNNSGFRVLNDVLCLNASQILGSTFEYNPFIVVLSK
TdNV_gp008	hypothetical protein	-	2	9320	9228	93	30	90	MMYAYKLDECDNACMLTNIVTPQRTSNAVL
TdNV_gp009	NeseNPVORF52-like protein	+	1	9319	9984	666	221	94.57	MITWIKKRHLHKKLYQLVESMLEKLEEHSSESPQYCDALKVKSKIDFRLSFMIVRFINKLCKLICPERVIFYKLHLRYNSRLNKFHNDLNANSLYRFSHLCVIEFITSWCLLHDLVLYFKYNCSSLTRSPAVLWILICAVDHMQQYRLPQLDGESTIEDSLCNCFAWDEFIKDKFVNEFRITRSTSSRIMFKKSNKDLKFYNSVTLDDLSIQTIINRFDMS
TdNV_gp011	mitochondrial carrier protein-like protein	+	3	10767	11555	789	262	96.95	MSSSPIHIELFAGLTSSATSSLIFHPFDTIRINQINKKWPISTTVKHLLGDARPRTVFRSLYNAMPVNCLAYSATYGIYFSVNRHFKNENYFGCSHPYMLYATSSIPATLCSMSVTNPLWTIKSVQMSSCESAARVISRIYKTSGLCGFQKGLLFGYLNGMNGVITFTLYDICKDLFNAQTSADYLVCSGLSKTCAYFITFPIFALRIKHQITQDTLANVFLKQVSAPRTLYYGLSMTLVQMVPRTCVMIVLYEKFKTLYDH
TdNV_gp012	odv-e66	-	2	13379	11583	1797	598	88	MADSDLDSGRKFTCLSILTVITLVVTLGILILIVIGQTKSSGNGNLTNGDLDDTSTRLDLDGARKAIPDSEFPEELLEYEIDASSTGLYPNWDTSSDDLGKLCSVLTLGLQYAHHNRNTNNANLCVIAVEDFLIKYNARLTSSNVSSGEIPWGTDWYQFSVVSANMLAYYILLPNKSLIDLASDTILLVITNPKKSFDADRINDDSVSMAGPYLLAKTVKGLEDTVFDSDEYKYVVEFLKLKMVRKRGANGLHLDSSYIVRNRLVDYLTIHNLNTKFTQYLYALDTKISTPVGAVWRHIRNIIFHPTISTAFIGLMGRTNSLTIDTNESSPYGIKVCPFSGYIRYFTKEYQFSMRGQITPYYWTEIDSAHNTQAFYWVQYRNVHTKNTSPTLTFPDAGF…
TdNV_gp013	hypothetical protein	-	1	14034	13432	603	200	97.49	MESPKTKHSILEKHEINLDDKQKTYVTFYSYYSNATPIYYELDPIIKIFKFTKEPEIIATIPKYWMKRVVDFNDTVFSSRYIQPSALFIEASGIAFLIAICENKSLATTVTNLYNMCIRKAENDRVKRINTKVVDLKSEIVLLKAQLESATSSFNDVKCAHESQIDVLKHKQASIKEALDIIANSHSAIQATLNALSEK
TdNV_gp014	hypothetical protein	-	3	14251	13817	435	144	75.36	MELEKWLITSETVHLRRSKTTLHCYARARIVVNHPPRISLYYFFAYIDSNLVHTHAHFIQTTSHSYARVFINNGVSKNKTQYSREARDKFGRQTENLRNVLFVLQQCDANLLRTRPNHQNIQVHQRTRNNRHNSQILDEACRGF
TdNV_gp015	vp39	-	2	14924	14172	753	250	99.2	MSSLFACSPANAAKQQSKTCIFEGVSPCRDQVSHVICNAHSAIFGLINKTASYHDGDNDIWTKIVTYNSSSNNICIPLFLDSSSKIMMSEIRAFCINACNSYPTIKVEALSGRIACLMGVSMNNAQDFCRKSWFDDPNSALIIRNNTGSIQYFKDLPPLHKYLFFYINASNIRNSKADTETYLVPNLSLTRNDSSDSYSFIIPNKKNILKYTDKPDCIATPIVLDGIREVAHHVGDRTFAPIQNNFALLC
TdNV_gp016	polh/gran	+	1	14992	16338	1347	448	96.43	MGIKNGAPKIITIIRRGLYNKRAKNYKIVIDGELMRYKGMIENNLNKHDAEEAIAGLSFNYMKNLVDQVSTFIGYRPKEVIVFMDGARVCNKESDRADFQFDAGLIRLTFKGLCYSHGYTVNELAHGESELQMYLQRDKTVELNVFITNDSDMISICYGHKPTLEYRTPNNAVDSIFEPQSSNSTTGTTCPIIDLNCVYNPDKVNVLDSCVWINSGKIVTAVGFDFIEDRIKFNTFVFRTFISFCGTDFTNNLLTDSMVVGILLSEEEDIEVLNTLTDINDIACGLLMLGLRAGGTIKRFDDNAKSQMFLSTEVDQATRMYLQYISSGVMENVPIPRPNMGLGTRHYLYAARNQESSFVKKNLVHWAKSTPLLYGIENMRLHLGTFDPATCDDKKSTKR…
TdNV_gp017	pif-2	-	2	17498	16374	1125	374	98.93	MNINLIGLLFTVILCILVLYAMYILLYYSFDKNIKTRNEELASKLADDKLQALLNGSGINNIPNLNIITTNASVSKANACGKGPVNIGSSGTTQDCIRTCANSSASVINVADGETYIYESAILQPGANCILGPRPQCNMKTSYAMMTINSVICRSRFPDIVGGTLGTNVVACNNKHITDPQNYLWDYKYNKKFDPLTTDITDSDEILPDGTYRFRCQFKGYDIRQNQYIQHPNDRFQPFRNYCASEIYAAHPNIKTVFNADGTYECDCGDFQETRTQNIIPGDKTSICSNVVQSETVDVNQRSILNVPYKCFTLFSSIEDVGKYLPCPNEQFTREGSQFGVVSVPFSTNPYAVIEHPMYKDMSSNASVKVFDFR
TdNV_gp018	GBNV_gp67-like protein	+	1	17665	18771	1107	368	95.34	MNSDEVFLRAALYEECSKSSILKHVEIETSSTETLRELLNKNNSLVFRKVPIILSKLVVKHGLQFVKSKMPQLSFLTPEQISVSVESDEMQYLLQSQSEMKPNLVLIVSKNILMSVVGSSIRELQNELLGSSETGETQSYKKIPIGDMHTPTWSKVETPKLFTNTFEPETENTTNTFDRDSQSPLVRSRRTSVSSNKSFKSTSSMSTARIRKAKTVATYVIPSLNDRKHLLIETTINDLDQSTHPKLVNIVENIRVKSPDPPLLPTSTNDEFDDPTSPIGEYDEDDDEADVDDTRMDDEPVKLSELHETPLNSKAVDFYSLIAADDNQLDERQPPKPESTEPIEVIDIEEEGDETIDEVEEEEDNDII
TdNV_gp019	Ac146-like protein	+	1	18793	19104	312	103	98.06	MRSINSISVYVDVCETMPSIENSIIVPPFVIHNSSCNEFILYLISLDLHINFLKHLTPVDDRFVEIQSLQIYIHDGPYKSIKYKAVSGLGYRLPLIKNYFASA
TdNV_gp020	p47 protein	+	2	19016	19990	975	324	99.38	MDRTSQSNIKLSLDSDIDCLSSKIISLVRDDTIVLAARGIAQYLLLCENISLDEACCLFDKPGADALVWKLISCQSDFMGPTPRSVGIDLVSECAASKLQSSLDVKHIKKTSDLDSVQIDRIKPQRKIDLAYSHPTAIWIRFYSEHANIDIPNTTLLEVTTNVYELYCSKNIPVLFEIMAALEHTYNADLIFCSEVPAFLYNPLLFLSNYIKFMWCYAMNRNIFDPTSYEDIRMMMLYTTYGLMFLTTNNLSSMSSATHGPLISCSGERPKVTLGKFDTSKVYINEGSRAMQSLNKASDFGTYSNFVEVVTKVSIDPICLSKII
TdNV_gp021	hypothetical protein	-	2	21146	20052	1095	364	90.86	MMDIGDPFGFLKKRKFKEQHAVSKKRAPNLLVSPTSPTQINLHTNNSPKKRIIYDEVKLALSDVFNKMLKDHKKKSLRRSTPTISPPTISPTNTFDRTIRATNNFDPTVTSSCTPDKVVRAYTPDNVTNSHTVDKFPNACTVDEILSADKSATVDEILSADKSATVNDCDNDTISESHTFKPIDPAPLTQPPSSELPIIVTPCARNSSPIKHITATSSVIEAMLVEVPTPTHTPLPTHDDCDDDDKSSTTHDLSTNDDPHFSKSSPHSTSDDVYKVKHIIKRLERQINHPYKVARRPKRIKLLSAINKVARFMKKPMLGLCSTAGLVYLTQSYSDVLSIVSSKSTMFIASVLFSTLNSITETLD
TdNV_gp022	GBNV_gp72-like protein	+	1	21145	21891	747	248	97.12	MNVSITNIQEFINSIHDFIIETFEIIPRDFETKLLVGNRSLVWHSDVGKIEEFICPKFKHYLHVHEKHNADENLTICCNEVDIIALKYLNDSIFGTFKNKIISSLHSWLPAATYQHVRVVVRSNTTYINSYFEPSYLFNLLHYIDHSRDIIYTYYHSNIVLYESYNLEGINNKRIMVRARSRSPGRARSPGRTRSGRARSPAKASKRQRSRSRSRSRSASRTARGSSGRARRASSPRRQSSTTSRSRR
TdNV_gp023	guanylate kinase-like protein	-	3	22777	22019	759	252	97.62	MSWVSRFHRLKQYKPPPPDELEPVFISGSKFMHDKIICELSRLYPWADISNVSFSSLKVKFANNYQKILDFMKHNRYDSKIYKHCNIDLLLLQTVHSYLKRNHAITTDLLDKIYTQCSSLLCGYESDISKTIFVLDYRLIYFMTFREHIDELLLYNSAALALIEKMHLFPYIEFVILCDTQLEFDHLTATNGSSDSEAKATALESTLIAHLRIRLQSINQPVKLKPNLDMDRVISIIINAHTMSNSIESDLF
TdNV_gp024	GBNV_gp75-like protein	-	1	23397	22816	582	193	99.48	MTDSSDALYKGEFESYIIEFCRVANVETSVVELAPIMELLKTSQILNYLMVDPSNETAKACVREYLANHRNVNQDFLAKFLSIVSIKINITPNTVGYVNQSYTAKIIYNNTRPTSKLTNLSVRTKHDELREDAKRAVEYVKTRRPAPQTIKLKFTNDALPWCLNAINDLNTTIIEGNRANGREMNNFVKSIIK
TdNV_gp025	GBNV_gp76-like protein	+	2	23396	25054	1659	552	99.46	MFSTREAFATNDELVRQKEITDVVLYGKSPTTFIRKKAAAIYGHKAINIIAHAKILQSIDHILTFITSDDDLHDLATQERIRSYLRSENLKLGTPIMLHKKLPILTLQPEPIPSYPMLLDTDVISPVNIADFEYMCFENRIRFRYLQGTKFATYMYQNLLHYLNAKTSDELIGNESWHAQFTILIERTNYSDYVATQAFYDDSVAYRGIIYDTSFVPKYDVRNLTPQDPINSRTSDDQMINYYYSLNERVTTKVPMHMIGIFLTFPFKNGHYIRPTCEIVHLKLKTYNTLKSSRIIITNLCDMYDVESAIESAARSIPLDDVIYHAVYSKNLKEQSIALLILRRLVGDTLTIGDERINIPTEINVLSWSKHSCSKKTLILPPIVPHKSSQIYLELVQDI…
TdNV_gp026	hypothetical protein	+	1	25114	26277	1164	387	96.38	MDVQTQARLLSTLHQNVLDLPAYFTAKGVRSEDDISDIINNLKRQIQQIATETSTVNQSYKEKVRALQLEVDFVKKLYINSKQSLKELDAYKNLYNTTLDELSECTIRYDKLRNTSSASQTELDNLRTQIRNYEGTIADLTKSMDSRMDAVKKNEAEQERSIAILTRYMRNFLKILYPNDDTTNLDAINEKVVSFLQESRESNKSIIKLKSDVMQLQQQLDTQNLEHANKLQTIIARCNEKIQEASNYVITNSKQYKTESFDVDLLTILSASLDPDGTWGPELNYEFGILPDDDSFDDLKIDNQGSITNNDSIEADMIEPDFTNIPPTPGKTLNLDELNYLSPPITPNQSMDQTPIAPKVSTPAPKDKRTSPFDSKVGKSKKKNKLR
TdNV_gp027	GBNV_gp78-like protein	-	2	27443	26313	1131	376	98.67	MGSKTCNSDKYESLVIHFEDDDCPTLASLDDDDGVNVIIDRVEELRRINHIMDEADIYTVDQNDDLAINAELQELVSESINPKTLKCVTVRFQNQIILIPNTREISSRLASLLWSYPKPYTKSTLPSHAEFTKNINRCRESGKLWSKTYPHDIPFSAKIGIFAVKYKKNIIAPDIGVPNLNVRSASTTRDDEGFKHSSSGVYQYCDFALLIIENGVIIDYAVHGFRSNINECVRLHNPVKVFYNASPGDALDVFMNYPYQPFYPALSGVMQAVKIYRLSENFNSMAFCERNDIYCALCSALRDFRGMLFQAPQQKLKSSDGLQLKYVEKPYIRKWHNTRRSVYEKNQYGQPMHNAHRLKMYKAPKMPTRFKPYLKK
TdNV_gp028	hypothetical protein	+	2	27548	28387	840	279	94.6	MNSSASLLAEQSIFAQLLIKKKKTEPTKFQKATENTPLIYKYFTSERPLTSIDSADYSITNLPDTVAYIPKNSIFKNVILIRSSSPDFRHIPIAPSDWLDDPLKRVAVASDSAIKVKRFKPNSKQKKTKIFTTEYQTAEQLESSSSESDTDDDNSTNSSTDTDAEYNVEDSKFQYVNLNDISTYTGFDTEVVAAVVPIIATFTSNATEQNMPWFEALANKFHFPSEAYLSTRRNSITFAISIINHLRANIPTDNAEYFTNKNIRDIKSIIDKYIAQYRQ
TdNV_gp029	GBNV_gp81-like protein	-	1	29178	28399	780	259	98.07	MLIPLRFKVLMCETTLCNVDVDNFVGSNDAFDPMVNNSAMVAEAILHDILYVVYSYCIAMYVTIDSNVANIPQLIASKIGQSSARWCSDLNVCDAFTELRNNGGKIDSNQNAMQVYFNTPISMSTDVDEYTMPPNTIHFVYLDYAINTYALRMILNNIKKLRNVIIITNGNSYSYGQYVLTVGNCTLDDIADVISGIIVVHIRENRTVDERELVALICGETCDSTTCRTTESKKYNIYNILDSKRVNYGEIPDCYECKI
TdNV_gp030	vlf-1	+	2	29045	31156	2112	703	97.86	MASATIAELLTIGSNASFDPTKLSTSTLQSVVSHIKTLKRNGISIDEQTLTIDTERLLNRLYDKKGNLLNDAYKRQIGMTIKRLFPQADISLQQYNRAHNESRKRKTRTSSDTFMNSVRVLRDATLNIIQDVYIHKRVDDLGQYDACLGVLLTLCTSLRIEEVRHLKLTHIEKIRDNQPIGIKSKQSYATRVISPNNLLDATFTTILKQRPYVVHSINVKKADYATKHQLERVHDGYIIISTADYMRKKLHEVAAAAGVKFESLGFTVFRKLTTTVLIEGGGFLTAQTMNNHSSLNTTLEHYNMMTSKSVQQTYDHLAETILQNTKIPSAQNTIDALNNESTPPSSSSPPRPQSPQPSTSTADMRPPTTSRVPKAKLVNSETAEELASLKRQIAEQSKN…
TdNV_gp031	hypothetical protein	-	3	31588	31418	171	56	96.43	MVIPYISYQQNSYQQNENLKVARLSDRFLNARPKTTKFCKVDSRLWEINIESMKSA
TdNV_gp033	pif-4/19kDa protein	-	2	32909	32142	768	255	98.82	MDIWSIIITATVIIISIACLYYMYAFKRRANTDAIIDEAVLRAEYTPTIFKIYDKSTDEICNRFIVVSPFDWYIWACRGELYILNPESGIKCAPNTTPAVQVLKDQFLETCLKLNLNSILDMYVNGKTPYIVPYEIESTTFTILSALNILMKEYITFHVDDTPTLVNNNNLPKLAKMRHLTGDDLMNDFLVTNIFDEHAKKRAYRVLSGEDVIKITTPRIPSSQNLSELQKYYSKHTAKMKSTLALQQPHPNDIH
TdNV_gp034	helicase	+	1	33025	36747	3723	1240	99.03	MTTTIHINDFIQKHGARVGVDESEPKPLPNDDCHETFRLESEFLTRYLPGQYIYDADNTSTIIVSRSLKTSYIWPKDKPLTVKDLQVFSENGHTLGIDYRSTYCRMFALDLDCACRKTGSSIEHINENVVSIVVEKLNALFDQTFKINNAKFSIWKNKCGFHIYTDIAVSMPTHLFLKTQLESNVEFLTQPIVFEVPSIMPLPYSAKNKGFAYKPTVSNHDFDFIPLTIYKERQDCLELFTFQRIALAGRTVAKLTSIIGDEYLVKSQSSSIRRNNPKLVNVSSITLYDDFAYMTQFEEYVLSMVSQFNTHNTALEDINFSEFNEDERLQIRLFMEKINKLFGVPGNQSCDIFIKISALDFGGLYLQPFAAALFLELQFNDYKRFKMLLRKIYHSTMSQ…
TdNV_gp035	hypothetical protein	-	1	37119	36826	294	97	98.97	MAEISIQELLDITLTHPYTHQLLAKHSYKLDEYRAILLQHDIGSDIMISTYEDYVHEIPNLFPKLKRYLSTFEYNTLTIFKPQIDTLVLKIFEELTS
TdNV_gp036	hypothetical protein	-	1	37563	37135	429	142	94.29	MSSTQSIDEQSNSSSSPSSAQQPPSEHELQFNALTSQMLPISLGQILASLASFKTTISFNDALKYTVVTLSVLIVILYLFPSHIVLILLLAVLIVILIIGLVIKRESCQNFAIRTASEKLIVNKPINSEKLRKLRESIRKNK
TdNV_gp037	61k AcORF9	-	1	38553	37624	930	309	98.35	MDLSVLLNNLNDVQSNSEYNYNFGVTINSGHLHFGDNISSSGNLSNADKSMDSRNCSVKKIIIEPILATQEDFLHLAQFPKRAKFDDGIINSEVPNFVVDLINNKTRPILIRDAYGALVGPTGSTKLYQTPIAIDDSMFRIDDPPLQTEQSPIPQTLPSTMPEVGSPTEIRPPTETIPPTMSGPQSNALPTGETPLPDTTSSMPPPPPPPPPPPPLMQTVSPKVPSPDASFRANDLTPRQPPTSGIDVLFDTIRSGNFKLRPVNRADKPPNPIVKRGNESVASILSRRIAINVSDDELGDSGDESWTDV
TdNV_gp038	hypothetical protein	-	3	38878	38585	294	97	93.48	MMYACMRVHILICARTRTRIYIFFQLYMYLCNHEPALIFYSPQSNPDNIPPNYFHVRYLEEANLLGGVAMLYSKKIIVATNSYDTIQSSDHLYVTKL
TdNV_gp039	GBNV_gp93-like protein	-	3	39517	38948	570	189	99.47	MEYWLCHLHSSSTCSLKTEPEPGSQQQQRYFHVIPIKNISVTAQSFNARKVADEFWEDFEHVLYVSPIAYASCINNYNVFNAVVSIFNQLDANNMKYSSLNTPADFVKKHIVTDGLTKICLCNKHLIKSAGKKIQQFYTRNVWIKSILKLLFPKIDATKEGIPTNTPQWAINLFAMSRGEPSAKKVRLS
TdNV_gp040	GBNV_gp94-like protein	+	2	39491	39889	399	132	98.48	MKVAEPVLHICVLKESSPTTNFLTPPSSWPILYSHSTTTYKIATVGYRPDIPNVSEYSVLTGFTVWEVDYIPERIINFETHNIYSDQFWTITIASIIELIRKYKIVYFENFPFEYFGIFEKINNEYRKKLGS
TdNV_gp041	GBNV_gp95-like protein	+	3	39861	40202	342	113	98.23	MNTAKNLGVNALNKITPECVNIGKSIKLSSAIVLIMVIIAVILLIAAIVYNYVKKTESTDADTQKANEDKKKKVVGALTITGAVIAFLSGAAALWEFTVVSKAANRCIPSVVS
TdNV_gp042	lef-4	+	2	40178	41383	1206	401	97.76	MHSISSFVNQFEWETTISIQATESDYLTAYNDNRNTVDIIFLLRDGLRISNRTVQKKTTQTSRRLLVYYRNQWVSLDRTTAIEENIQPSLPIVVEKCIHRIIVHHQDGIRISYNKEVGPYGEKYNIEYEVEYAPNLDYKHILRQERRLMKLFLKHGHAIRRTIMTRIDMFSCVMSKVQMWHCFNHAEPYIWAYKWNGIKAKMLITDKIEPDGSYITYIWSDASTISNHLCRGNNIEYLINICCAVELMEDRIIIIEAIGTMVDDKIYTTEPMANASFLKHLNGKFTDNVLVDDKPLLIQKFYPPPLPNRYKDDCDGFIIIQHDLIIKWKIPTIDVKCITPYTFKVGSQIIPLAFVGEPGKIYEITYKHEVLRQRIDRLAASSDQEYAVFLDSSKMLLGN…
TdNV_gp043	hypothetical protein	-	2	41551	41471	81	26	65.38	MREYGFVKIRIAHNGMVCMVCVCEYE
TdNV_gp044	GBNV_gp97-like protein	+	2	41513	42103	591	196	98.47	MSDSYFDEAIFTHGETLLDFPKINVYNKADAFLVAKQNIEVGNACASIETSQQASESIAVNLNPRGLCMGVNIYSMNPTNKKIKKLVNFNQISVFDGESPTPIDIAEYKPNQIYTVGSLTALESAIMLKYYAINNPNVYITRHLYLFVKKYFQDSRAWFNYKSIGIVQNHNRELVMDDEILNVPIVTFYSDPININ
TdNV_gp045	GBNV_gp23-like protein	-	1	43083	42109	975	324	98.11	MSALLPISASELNLNAEYGYTSREFSKVPNVYVSDNYKSCLVLAYHQQNTIENRIKEYRNHFALYQNGTSIIIVRTETTFVHSDNDAILTYDVITPSDERYRSKFKNWDVSFDKITYSSKQPTSYLGYSLIGSGEWWFYDNGVILNGVSAYQHNVKCQSIFIYYELHVDHKITISSEQALLSMPPLIEVVLKFGNATTQQTITQKPPQDSTQHSQNDTQQSHTQQDHPQTQPQLQPTLLPSASTPPSFNLSSVPSTLLPKINAASRPIIRQNDTVSTKDIVNKSVLPSLFWFDSRCTELNGGKIDYFRPKNFVCASTLKQKIKP
TdNV_gp046	GBNV_gp22-like protein	-	3	44734	43154	1581	526	98.47	MASKKVFCDQTKSKLDELYKDGSSDEIIDKHAVLNLYDVPISFNVVIDRLKHQPFVSTIKKSAQLDFRHFDFGKMKESIANIMSIPKGKETGVIEMVMVDKIPQVKFMPSEMITVGNKQKFAVPRFSIDLSKETIGAHCGVRINTGYVVKINPITMGKTISGGKIVNTTVGTQPDFLVIPQIVSNHDGLIQCIYGRDPEDTGLLTINFTTTKALDTSKPLQVLLNAYIVERPLGMASIHDPENTTELFKAKDNRSGRWVKNPKTKFLADSFDTTTIAGSLLLKTFDNSKLPVVMYERQRIKIDKVVTLFTSRKREWCDPNLVTFAGMYNPISGKHSEGLTLKCCDVKHNTHGMTFIKNKITIFSVMAKFNYDCRILNGSFYNLPSYTEINREIRKVSSS…
TdNV_gp047	GBNV_gp19-like protein	-	1	45780	44944	837	278	98.2	MSAVGTIFSILISIICIGVVIWIVLYPEPIKNVLTIIYPYPEYDMNENATKSDKTILYSSPNSKHDKLVVLFIGGGGIFSDVSNAFGFANKLNENLGEAYDILVFEYPVRFKYTIQESMLAINKILADYIHYESVHAIGISFGSLLAGAFYQKESSQTKAEAMKVPQIGIKFKTLSIFSGVFECTFNVEVLTRLFHFYIMKGTPGLINYTCYGIPIPKYIVSAKTDFLIAQTAKFLQTESSEYKIYSTPTLPHAFCQLINLDDTLDAIKGVSTFIQKY
TdNV_gp048	hypothetical protein	-	2	46364	46203	162	53	94.34	MVIPYISYQQNSYQQNENLKVARLSDRFLNARPKTTKFYKVDALLWKINIELL
TdNV_gp051	rr1	+	1	46819	49038	2220	739	98.1	MFPSSAFKTPIAMKIFLAKAHEYDSTFFQEFSRVMLENACAQNKLHLQHALNLLKFDLSTIHKYRDSESDPVNGETFRKWFPNSGDADIDVLSWLDTDRDFIYSSHGMRLLKNRYLLPAEPIQYGMLRIAKLFSRRNSSNNSSGGGGGMDSTDDINFQLWRLMYDVLSCGYMHTSSILADADNADKNIVPGEACRLLVCNPDYDRAFVNQINEICNLISLGVGVGMSASTVPLHGYAVNGKIRGGFKSFARKLDSCNYLSIYERKPKIAIYIEMHNNTIYEAFELRNPLTNHLENVFVGVMVPDYFIECYENDEDWYLFPGDAKLDGRTLCEFTGDEYKRMYKRFVEANLYTNKVSSSALMNDLVTCISETGSPYVVWSDNVNRFSNHKHLGKIKTLNL…
TdNV_gp052	lef-5	-	3	49339	49103	237	78	100	MFFSPDGKRILISTASANLPGPVLALNCTYPKTSTGQKYIVNNCQHEFHHKEFRQIRSGDEAPNSILECSKCKITKIV
TdNV_gp053	GBNV_gp84-like protein	-	3	50027	49380	648	215	98.14	MYKMSFIQNLKRKAIDTGKLFVVSKEPSETKLKAPKPQCGFQMSFIAVQHLRCQIEVDHKAVVSLALVNQKSPILESYANKLPIMTINVARLLFTIEAFTLKNKDTFRKPPVQQALEFYIRTDLKHRSKKLPPNQQFSQFLHRLKSSGYPEYIFDLAREVELNVDYIIDSKIAARYIRTEGEPEKRYSPSIGYLTAIHEPNNEWYVKTTQGPILA
TdNV_gp054	GBNV_gp83-like protein	+	2	50659	51978	1320	439	98.63	MMDFYASLKNFMAADVAEKSNKKLPNIDDMDIILSMIDSSMDRGKEKEFLVAASYLLAKFYKNKLWAIRSKNLKLYAKQAARAQNPKLTPTSSSDSELSDKKPSRGFKVNKLDCITDSFSRCTSTQIKLAVAIFLSSNFVDSIRREFINTIVSDVNNEKSVEYIVEMFMHPQQSVVKVREYINSVEARGLDKSSEKYIICALIELSELLNDKSYCKLAFEVNSSRYIQLAQKYLESSLIRSIVPFEPAINKYLKTSIAQCSQSAERKIVYNQFKTDPIGAIAVVIRGLPEPKKKSLSRVSDKLRVFNPDEIYQCHKGPVGYTRDIVATYHRVGYDLYKILTYSDCLYDVIGRTTELPDQSGLVTRTDELFNKISWSDRLKLLPEFRAKVAINSISGSEL…
TdNV_gp055	hypothetical protein	-	1	52177	51962	216	71	70.77	MDLCMYVCVCIRLSVYAQLYICKHSCGYVYEHYVLCIFFINKCIIKKITNFIYHIALLNTETHNLSSNIRS
TdNV_gp056	hypothetical protein	-	2	53745	52396	1350	449	94.63	MNRFIFVGLTLLCVHTTISADKINVSVSVSDVGLYRFNHNTNVFPKLVRFANNHSALWFSSKTCPIRAYNYNLDERELLTIKILNVGIKTEDVYPKAIHNDRPYVEMTYAIANFSKLNKVYYFEFPPKHSPSEETQVVLWIYTRPQAKIDSGFLTKSELLECLAPMKLARLAEYDVGLTKYGQPRRYRKNYTSLHAYKTWLYVPNQNEGDADDDDDEIDSSTTFKKHSILHEIIGSGIEHIEQNSNKSIWYYIGCSILTVLSTLAGIGAAYRRLRNKRAKANRNGNNVHFDDVMAEDPANIDVESGKFTRPPSPAPFPKSILKNHTPISSPKLLRVNGHKAENCQDSGFAYNCRLYEAFNPSYIKGPDTVPLLRGDDESEYNGYQRVLPNEDPIVKVDV…
TdNV_gp057	patatin-like phospholipase-like protein	+	1	53874	54983	1110	369	97.56	MKTIVAICIYSTFAIYVVASTPRKFNNLALEGGGTQAISYIGALLALKDTGYYKDDGYTFDQIGGSSTGCLVGLLVSLDIPPVKLEKLIYKLNIFKHTVNFDTGLFDEMPEKASTYTWITSILKTFNLISKTRTILDLWLDSDSPGLSTEDTLLRLLNEIILPLSPHRDLIENLKSVTFLDLKRITNHELRCFSTQLNDMVIYEFSVSRTPDEYVTKAVYASMTLPGIFKPLSDGQGNTLIDGGFLYNFPITMNDRQSVIDHTTLGISLKAKPELRQSLTPKQTALIIPDQKFKFKNLSTVDYIGSIYSLIINREAMFYSQNTANENRIVYLESQINVIETNIDANCISLAINKAYLNTLTFIKDNTRH
TdNV_gp058	HZV_115-like protein	-	2	55656	55027	630	209	98.09	MVKRVIFVDGVSGIGKTTISDITVDFLKYLDQYPDFIKKNNTPHIQNLYEHLIFDEIFKCLDDIVENGPELTLVDRSFFSTLAYDIIFKHGGDSADPKEFQKTVDAKVFGDEKYMEILTNVWRSLDQRIKKLYPTLEIYLLWVLPVEIDAVVEHLKKRGTFENTFANMANYIQNQNYTFQMLHMHTHVGKILYIHEYITKDAVKYACGI
TdNV_gp059	lef-3	-	3	56255	55737	519	172	98.26	MIRTTLKVSKDRNKRAIDVAHLQNPFDRNDRTVVNALYHKSNDGHRLLLLNKNNRPVKCWSNITGISAIKSVIVSPERFNTLLHDAKPNTIYLNDGEHIKVASIPNVKVYFDETLPEILKKIETRTPTVVHRDETLPTYDDMLILDSTMTRKSYNAFIAKLKRACCTQTTRV
TdNV_gp060	pif-1	-	3	57833	56358	1476	491	98.57	MIDLTNTIFGIVSILIVICIIIAIVLTSNNKIHELTFEQKAIPKFSIDLQFDPYPQVVNIENQYDCNVHSLRVCDINDSTTLFGCKELIVRCHHFDEDTPFIENNETLTIPKNQTADEGYALAITTISDACNPYHGDMTLVTANSDASEYMLICTCKNPGYIGNESLLGNCTSVFICNGKVDDVNKPLNEINCVCESRQKTIRYDDGLPVCKDLLVHEANELYDDWSNIVPWSSFRQLETSNFNPTISGNLKTSRLLDPCRSSIHDTSIEILNASYDSVRKQCSLTDNGFPVVNGLLRFSSTEKAYVGASAVLATGGYEFIRFSDNLAGQRHIIGIVSRGLKFSDKYKNTTTVVHPTNGLSLGHSTALSVKSKTKFVGPACYGSWPTYSCSSIEERDSY…
TdNV_gp061	GBNV_gp51-like protein	+	1	57918	58250	333	110	98.18	MDPQPSTSTAPPTTTASAKNAQAEYTEALNFKEDEPLDASTPNTSKLKSMMNNVMKSINNSKYIYPTISIAVLVILVIILLFQASTPLCKIIAVLLLVFFVIFTIYYTRT
TdNV_gp062	hypothetical protein	-	3	58604	58338	267	88	97.73	MDQIHEAFMELLTLGIITSYDQDTVTLDLKKLYRLGYVLVFDLNTPIFTTILNFNYMYNPILFVSDVIPKSALNTFILSKIKSTRFSP
TdNV_gp063	hypothetical protein	+	2	58558	58779	222	73	95.89	MPRVNNSIKASWIWSIFGTVLLILVAILFLIILAWGFYSTYMVMYYPKIDKTIDASSLSTFESLKLLYTLRMT
TdNV_gp064	lef-8	-	1	61573	58805	2769	922	99.13	MLFETYLLCSYNRAMKNLMTNCSCYKKYSTREAFIENIIHKRGSYMACLCYEFTVRSRKSPPSIPIMLGSYLDYLIRGREAVEECRAQWGLFIIRGVLIIYPNFSTFDSLSMHVRKTRVMKSVDWFMYVEDEGLAISYNNKSVNWTFKRKTYSGSGCMDLLKLANPFKTNVIQSDYVKMFDTMLQYHYSMNDLKNRQIINSPMAITKYIQYDLARRKKQKTTGCQKLSIVFETGNLYPAFNKKNAVNPDETSRQYNRSYHNTMHEGRSNKATHLLPNVVRSSNAAVRNSNALSFPTDAIGYFCMLNMKDLKSAGEQNVLADMVIMSEESDQMEVFKYIKRISVKNGRNILAINGFLADCTVDWSLEQLVAIKRKFPSVTTQYYLPYVIILTRSCIPIKY…
TdNV_gp065	hypothetical protein	-	1	62041	61859	183	60	93.33	MVIPYISYQQNSYQQNENLKVARLSDRFLNARPKTTKFCKVDALLWKFNIVFAYLVKTIA
TdNV_gp067	hypothetical protein	+	1	62388	62690	303	100	47.87	MYSTAFQISYTMYQMCRVRTFIVYDVCALCMVYYVHYLIYESTPSSSPQPPSYRTRITKCQNHPNSPLRDSTHTFAEHMFLHRMPISVILQACRICLRLC
TdNV_gp069	FIC protein-like protein	+	3	63335	63997	663	220	96.36	MASTFFRRLLCAQCISKSGNKMARKQSFLENVRYLECLTYDEFALFSYTIDVLSPDLNNDEDLYLLELSKIRRIHQLLFAPNVEHAGQIRTKNVQPSGMLPVYANYMDISDQLVSLIKKTNSMLVRTLDDDGDDESMESAYHEIVKHFYVRFLKIHPFEDGNGRTARILLALLLRVTRPYCTLLTSRADFLDALFRAHNDNYEKIDKIFHNSIAITKHLK
TdNV_gp071	hypothetical protein	+	1	64335	65003	669	222	93.24	MEHIQNVSFRILDGVTENMLSYGTKSNLNRQVITVSFDKERQPFILQVINNSIRRALLKISYNDALHYIVIPSHSTCNLRTFKENGRELVFYGTPQSAGGRYDSMQTSFSMDVYFEKNMDDFSSALSDDDDYEEDSRSLFRKCIRRKSPSFKASTANTSSSSGGYEDGLSTDCSSGCVAGRMGTGYFTKEKFKTIASFDKDESSKLHVVIKCYYSPSVGLTC
TdNV_gp072	Ac68-like protein/pif-6	-	2	65646	65236	411	136	100	MKLTIEEFKRIRPVQWSLRNFGKHVYNTTINQTETQLFWLDFMRLVFAPKFKTQYGVPKITNFDITQPVLMTDDLDLKLPTNIETAMYFANNTTVPVRFSINVNQLLVAIVAIVIIVALIVSEHFISKRIQFEQII
TdNV_gp073	hypothetical protein	+	1	65922	66707	786	261	97.7	MDFAYTELITDEDETDVDRVTVPTPKAVRKRRPCATSELASSSSESESDVRAKPLKSKRGKRASTASANKPPSPTPPDVLIASTSTAPSETAGGQTTSSTQAYNKYIRSVSNNPPLLDAVLETCPDKMILLASQNIQNYKNLEFLEWSECVLIQLCTLKKPINATNFLWKQLQLLVEKDQWSMQVVHNLKRIIGVNVTLLSILERNHAFKIKNHQLDPQESFVTKPMINYAVLRTYKLTLDVIMKPLSKNRLPVRFKKVSM
TdNV_gp074	ORF1-like protein/sequence ID: QHG11309.1	+	3	66836	67708	873	290	91.38	MSNGGEQTNGDGDAVFNPKSLQMSVLNMLAGVVDTFPKSCLSMLPKKIERQLKTCHKIANSLCVDCYDHILDKCADDKKTTDVIMMDMRRLFETSYTGFCYECVQKLKTNRELYIKRMNQLLLDEDYWKSYLEEVLLCDESDIAEWDFKSLTVEQALILKNHPEYVPQFCDEDNMIITTSYSTRYIPQKLCASCVGDQLKKDSETLNEWFGKDAVDGIFSSTRCRRQSGESVLKDFLWDKSQWCSNCLYRPLFVIESDDDDGLDSNVIILNPAIKPKLELYEPAPKRRRV
TdNV_gp075	integrase/rec	-	3	68849	67755	1095	364	98.63	MSPIIQDFIRQQKGFNDAPSDPIIIRKTHTTSEMRRINEKKLNDVLGKIPLDDIIRKPLPRPSKVRMALKTPNPLPKNLANAVTSLKLLDEPIVENRINVFIGYCKYKGYSYNTTIRYFNLLKQHKIFNDDDDELTSRLKPNKIAFIDSGHIHVRIVSMVDFKTFASYLAQNMSQYSAPILIAMYTGLRTSEILQFTTYTLYQLYEKQQPISIKRKQTVVTTLNAEPIYWEPIYNTHLNLFVQKLIDDTFSDEYEAFLQNKINVRLFQLTPKTLSNRIKSLYFNAVGKQAPYGFGIHSCRNMIAMLMAEKSENILAIQTFLQHKNVKTTRQYIKADYTYTSKEFNRLTNYEFENVYSKLADTSK
TdNV_gp076	GBNV_gp58-like protein	+	2	68661	69048	156	51	98.04	MWYVILLLTFAIALFLMVFAKDGYMNMELTAYQKTIVEPWIHRVVALKYAG
TdNV_gp077/078	semaphorin protein	+	3	69140	70822	1683	560	90.98/96.43	MKVEVLVLAFFYSISAVSTWVDYNTYVRNFNGYGAISSKVYRRNFSIAEHYTVLHLSERILVLGGRNHIYSLRVSDLTEYMPRRIHWNSSESDFHLCVLKGKSVDDCQNYIRILGKNSNNETIICGTNSYKPLCRYYDETMVLKQESSGIGMCSYDPTQNNTWLFEDGELYTATTSDFAGRMSIIYRKPQRTEFFNLEQLNAANFVASLAFNGYVFFFYREVAVEHINCGKTIYSRVARVCKNDHGGPHRYSDKWTSFLKTRLNCSVPGEFPFYFDELQTMSDIVTIQFGFIKTLHIVYGVFTTPTNAIGGSAICMFNMDQIQSSFTGSYKYRQNIDSNWLPMTKNQTGECVRNSSMLSENDVVFALTHTLMDQAVSSRPIFIKVTQDYRFSTIAIEPQ…
TdNV_gp079	GBNV_gp59-like protein	+	1	70833	71084	252	83	98.78	MSSTRSDPTAPITTDESRDTRFKEMLQQQFGENGIVLLVNQSFIFLIALVLIVAVLIGLISTRNNEFGVLKLSEPALILKNSV
TdNV_gp080	GBNV_gp60-like protein	-	1	71791	71204	588	195	98.46	MSISVQSYESIVNLAAKFYDPNIALYFVNEHVDLTCDIILLLLQRKTIKLVRTMTMLLEPIVENSGMIFISIPLLAMLINEPVELPKNTVEFVDDFDIFKGLKHGVENTEPKSSLLSCMNNNNDELAEFTPEQRIRFMHVIRIVFMCSHFYQHYVGKTPYTVHKKPLNHLERAVRIKSDEVTATPSINYTLLSNM
TdNV_gp084/083	polysaccharide lyase family 6-like protein	-	3	73730	72423	1308	435	97.97/90.96	MAQLKDYVQIARKTSNKLWNLWKCIVYGLIVAVFIVILILSIILYLIKKQYSPQRSWIYLTDISRLSEVARNDSVIFIADGVHFVTGSVTILKLRNVTITSLTGNCSIYKSFSGNMFTIRDSDNIQVMNLTLYGQYKRHKYPGHILTFLDCSNVYVYNCSIYDFRQTGVLIYTKTIDTYQNNVIDSCYANSKSLYDEWLEYDGIINVKLQSNGFLISNCNNSTIKNSIAEYTTYYGSEMKNFGRNNTIENSISKMCHLGFGSGSTTKYHQLDLKIRNVKAVDCLTGVVLSSDDGVQVQARVILSDTAKVKRANYILDLSASNAIVDIIIENQRGNASSFYGLMGRKGFNNVASIESVSIDSLYRNILQKHTKNVTLYVDHSSVPEVFDSGLGNQVYGIR…
TdNV_gp086	GBNV_gp61-like protein	-	3	74534	73965	570	189	99.47	MMYSVQSNSARFIYTLNYIHNENNTTQCLLKNGFYFSKESRSDEKIRFTETDMYSIVRTILFMHVFNISPDENIVEIINTGSVSHTIGDELMFTSMSLSDMVELLDTMFGKGFSSVSKRVINKCFNEYTICWKYYACNTSIKLPSAADYVNLSKFVNISSCTYGDCERFITTNSTDHKVPLQQTIKLLK
TdNV_gp087	38K	+	2	74497	75336	840	279	99.28	MNLAEFDCTLYIMCESLKPDLVIHPRYAKSISNFGLEFYFNILNLHDLESNIENINPILVSDDDVLILDDVYLSPVFKDSLVKRSGIKPYYTSLYFENEIPIYKIPFRAPRYVIWNTTDNLTICATYVDRVDKYSLYDACCRAKEWSYSITRSESIIVFDLDETLIDRDSKKLKGSDTALTCARSVYDRVVLYSHGSSLHVDDNVTKFDKSAFDLVLSNNTHDNTSNKNLLYLYNYFPNTIFTKATLVDDSLYNWTPEYDKIIVPFNLSHVNNIIPLLE
TdNV_gp088	hypothetical protein	+	2	75340	75579	240	79	88.16	MCFLCESSSINDETVSERKHRRIRQLIVVSFLIMAIIVGASIIRVYQNHMMEKKDPVITPPTMRPVVLRTLPTLPPLVW
TdNV_gp089	hypothetical protein	-	2	76014	75727	288	95	88.42	MPNKSNSTCRQSSMPSFFSLKRSTLHSSQPSIATAAMPTKHIKSKKHSPYKSKSHPYSYQNPKYRAELLSQLYAIVDSDDDEAANADEDEGYVSA
TdNV_gp090	GBNV_gp28-like protein	-	1	79651	76373	3279	1092	92.84	MLDIDTRNVKAGVVGENFKRLAHKSPQTLLRNQVPTEQASICAGVAYERMVVALDAEPEEQFQLEVLFQNISPSENMPSSENAPLSEENAAPSSDDQQMITYETQPISAIDIEEADTSCMFANLDNINVSDVIGYNSEQNAAEDREVAIDFQNEIEVSSDQQSSPVQQHSSPVNPQLPENDVSESENEVPNNVVLAETFNKNIQYVEAFNKNIRYPIKRWGGKGRIMDITPTKELPYDDSSDDDEDESKTKRNDDSDSDSDSSSSSSSSSSSDDDEDAKSTTSGSLISLRDDLSASPIKARVLNRVKPEKRAISAVILKSIEPLAKEPPKYDMPKGRWNSPSYEHKYIKPTQNCKLISFCEVVFDDAPPDSDSIMVYNPNLNLVSIDEIVSGQKFEKHF…
TdNV_gp092	hypothetical protein	+	2	80305	80553	249	82	76	MACRICHPTICRFWHATLDTLAYTRSLYEDADCLSYLASYYLSVLACYSRIYEDFICKRRRLVDFGILLAYACGILVRVYVQ
TdNV_gp093	hypothetical protein	-	2	80655	80530	126	41	85.37	MRDYCTYTRTRMPQAYASRMPKSTSHRYSLVYVRLLYIYAD
TdNV_gp094	hypothetical protein	+	2	80959	81273	315	104	97.12	MSNCPCEGRSDKERIQCLVYHFEKLMTARGLTLSRRQIQSILETTRLINVNLVNFEAKSATEELVESQILYTFIEDYCKFHPRFQQDGPNIGDIKLKTTFFQST
TdNV_gp095	GBNV_gp09-like protein	+	2	81334	82587	1254	417	97.36	MHAKPFVSQFGTSYLSQFNLTAADDDEDDTNGCDDVEECHPKNTNTPSTDPPSNSISSTGVYISKAKSNDESQNQITSTSDQCKTQSVDLNSINKSVFNESYIGVLNASTKKRKPISNDDSRAQNVKLKRPRSNQIADSKIIEPNLQSSCAYVNKCVSKQSLIEQFTPIVEDGNPKCIAIGKELKIGKDVFISKNTLYKITMSDYTIISDAQFDVSYAPTALKPLLAKKWVYKLHVDQTVSSVITRSTLRDRVIGGQILAYRYTECSIAGNSCVYYGFIPTIVKRFDDSHSTCYISSVSVWPRKLYVYLKRGYACACSPGCCMWTIHMDNYSTTLSFCAKKIKWDKIYVMMGDYDTSCVEQLKPIRSCEVCAQCFDCSKNTSFCRKHRICKHKTAKPLE…
TdNV_gp096	lef-9	-	2	84429	82759	1671	556	98.56	MAAIRRLLSPNLSGSKLKLYRPNWRANSSRMLPGTLIASISSTCTYEISVYLPVSVFRYDDVCTVYISILIFSTFSDVVCHLNNNVFTKDVTTSDMILHEHIYNTKNPCFFFCFKHSHFHKSHPTLKCIIQEFKCCDDAVSVKDFDECFTITTLNARNGPINSAKKQHEYIIFDPSIWREQSYNHFMSLVRAVILSPNDVPERYKRFESSNFTISNIKPYISGKESIIRTMVTGFETFGIYQTSTISCTIPYYAVVLPTKMYDMLEADGFDLDLVIVKRDPSILQTCMYVCSVQRHADQVTMISDQQSKGMNQDQDGDRNAQYLIRKRHNGYDCTKSFDYKIAKMEMANAFRVKRTLIGTPRYILSETSMLKIKRLANDFMHLDFFRKTYKDGVRFMNE…
TdNV_gp097	mRNA decapping enzyme 2-like protein	+	2	84313	85104	792	263	95.4	MEAIKVPGSILDELARQFGLYNFNFDPERFGDNNRLMAAIQKSYWCCVDEYRYGNVSFKSFAYQMFKRLPNLKSYTRYGVFGKAFRRFIEYNRCRPTTGAIIISEDRQHILLVQSLKSYRWSFPKGKIEDEDFASFGSGDYDDDGYAAEEYEYDDGGGGRGGHHFVDPLTACACREVYEETSIDIRPLINPNDYYELLLKYHKTRLYWIENMPMNRYPLMARTRGEIRSIRWMKLDTLLHMKYNPDFMLISPFINALFKRLNK
TdNV_gp098	hypothetical protein	-	2	85995	85234	762	253	97.39	MFICTVSVYMYGILLTYETLSYFVVENGTRSHLNLEIVCAYALMCVCVCVCVCVCITYTTIQNVGYKLIVCLFLRTYACERLYVYYIAPRVYMREYIYVCVLKMAKRCSSTDKIQPNQIVERCESTDKIQPQFLTNKFTIESLSKTKNVYDFQLKEHFITKSNLNTLQCRCSSHKHNKQPCIIVTEPFCVKCKTPTAPLISFQSLMFHPNLMHKKLTKCCIHTHKPPCDRCINCRTSRPCIIVEPFECVESTG
TdNV_gp100	hypothetical protein	+	3	86213	86374	162	53	100	MVIPYISYQQNSYQQNENLKVARLSDRFLNARPKTTKFCKVDSLLWKINIEPL
TdNV_gp102	rr2	+	3	86819	88018	1200	399	98.25	MSSAIGSTVVGSGSIVQDEGGIDMDTDASILPIEDILDPDNLKHRNQTLYPPARKFKDTYDLWLKHQSCFWSVHENDPSVDRDRFETMTPKEFQEILLCTVGCIAIGDSIVLDRIANGLKERVTSIELKAMFSDQEAREFIHKKMYSNMLDVSHRANYYRSEEFKNEYMSVLETLADKYDIGYVQVQMFFIMMCEIILFTPMFQTICYAACKGYCPKLCDLNLLVMRDEYIHYENARLQSFKFKTKLDRKFARTVLAEFSELTLQLFAKIIGDYDDGVYNFKHVERHFKHVVHGFMLENGLYSSSDEFNESDALYGTTPAQFYMSLPKCESKINRMEANSTIYSVPGDTRELVKPTKRKLCFDDYDNGDSVGAPLDDAGKKQKADSSCDRFSTIKIASF
TdNV_gp103	hypothetical protein	+	2	88201	89295	1095	364	91.14	MTPIYFLFLSMAIFVGLKVELVKCTDDEFVSFVPPTILESEELLQHQPNGLTIDSSVNDNTEYDDDAGVDSDVESTTTTTAVANNVDDDSNNGTRTVTIMSPLGLSLLTKINGQQQPINHTDLIIVVDASTKLANSTPAINVTPTTTTTTTTIKPIEITEASTRKPKLRRRLRPRKSTTTTTTPMPTTTMPTPPITEHMTPKADKLVGDVDDASFKPKASDINSKIKVSNFSAIIVQILNACNSSACVKAECESKFKNHEPNRSKCLKIVMKKSTFDKTYTLWLETLSDPETLSWYHYLFGVITCLGVTIKVWICVRFRKCIKSKLCCNEWSCCRRKKERAFHKKKVYTPIVRHEVNELESIYA
TdNV_gp104	GBNV_gp62-like protein	-	3	89579	89292	288	95	95.79	MYSQFTFDFVPMPDIAFNVLPKNTGFKVKRYLHTDEVPCIREEFERLYHSGYTHVINMPGNLNQIICAAKHYNIVCVDYRLLKYVSEFCSRQRLV
TdNV_gp105	GBNV_gp43-like protein	-	2	90708	89641	1068	355	97.46	MAHIKINAVVPTRAMSATLPLNYPPKLELSEINHPNIKYIYNDKHSECYNSVPSIKSLVDMNSYVKKFAPCNEIEYSANIKFKNMTLDPQHTVRTTRYYFADTIKLYYNDDYISTKYFANADEVDGCIFTRFDYSQDGMPNMVTTKLKLIKSKFNYCGVTYSLTGSIEIEFPELLAALKTRPQPNTYTRLRVFTHWFVSLVAGDGQRYVFRVAFRQINGSNGNYECNIECEDKISGPTFILCFDLLSKYYKRQYFQNGQRIQPIIAMNYDTLKLTKEQKRIIPTIRLEPKHHAIDDVEIGSDFQMLLKFMGLQSVTRLLGPIEGLPICTYATEIDEDCESISDYEELTSDESLWV
TdNV_gp106	pif-8/vp91	+	1	90801	92780	1980	659	97.42	MDIVFMITAIFLVFLIVAVYILNSVKKTTDLKSIFEALLKSKPDTVSFCLGKTASTGKYRNVVLNQDNEAVVREDDYPIGLDGKYIILSDHGTVSPLASGDGFKISGIDLIEFSCPAGFEGETCTLVPLCSEADAGQYKALTYTQFNELGLYSNSFMKTPIESRAGVEPTHPRIRVLCLTNNEYELQTCPSSTLLDENLQCKPYDICEDRMNGYKHNFKISTADQPLNKNEYYICDNNASVLTTCSDNTVFSMSNSGCITESICFNKGSATIAYDDTSYIQCSNDQGLKVNCPDGIDDQNGVLSCKVNTCIPEEYTFSDEIVTFKYGSVVCTNNVSDVKMCDATPQPKTFTYKWAESTTFTIESWPTEVLDDNRNCVAPTNDIISNPLVQLQWTDAMLD…
TdNV_gp107	pif-3	+	1	92823	93437	615	204	99.51	MGGISVKTSHIFIAIVIVLLVLIVVLLRAVSNIDVEQYDVEFPGTQRNMLKQNCDVETIYSVEDSQCEIICKQPGIFVSRNGVCVNILAFSQEAVENSCDPKKGVLAYLLGDPQFGKTKLLCLSIDQGVQPDDVTQENTICTGGSIDINYVKSFPQLYSCSCPDDHFLALIPNTSTIRQRGVCVKNELRNVYDLNKLVYDKNAM
TdNV_gp108	helicase-2	-	2	95967	93502	2466	821	97.93	MLAPPTTTFPFSSLLGSSKVVFKSESVKLPDDLPIPSEDVVRSVRKTDATSSDERGIEKKNVGVRTSRIQFVPIGMRNLSETFSIEDGELYDKDEHELELQRYKVESLNVDQRKIWDYVSANPTKIIMIQAGPGCGKSYTLKTIAYNMRGVKFDTIIYKHDLLASFKYNSRRYTVAKFIMKTLHMTFFEYKAFDKLLSSKITAYEFMLLIVSMLKKATLPNLKGGIVLLDEYTIISKPLLLVVLMLLEHYKVGAIVCGDRNQLQNIFNSRHATLSSHKLAASFASERFTLHKNERCSDAAYNDIIAYISQFSSNRKLDGFAYALIAAIFLRQLIEPPNYNQVHLAGTHQELSDLAHKLVCQNCYPTDFYTIDQSRLRDKDFVVRAKASLQPTKALIDYQ…
TdNV_gp109	hypothetical protein	+	3	96686	96784	99	32	90.62	MVGNVYKLGNGGQLLSVGYRPTFRKQGGTTLI
TdNV_gp110	hypothetical protein	+	3	96806	97015	210	69	97.1	MVIPYISYQQNSYQQNENLKVARLSDRFLNARPKTTKFYKVDALLWKINIELTKMPNMNALFLISACRI
TdNV_gp112	hypothetical protein	+	2	97576	97728	153	50	96	MDELVYILAFLVVVFVMVIVVFIVMDCISSYRMPSSASLPLTFNESYYQL
TdNV_gp113	p33/Ac92-like protein	-	1	99112	97838	1275	424	96.93	MYANLLKRSSPDTQNSDAKRIKPDESDIRSVNYSPATPKASTAQPVVARKHWYQNVPKDEDIDDTLFGDAFDKILQAVSDELRVLNISYIINRYRDVLSEFYELSAIYRARAKKYNKLFERFINTICTLYNIVRVPMMVQANKYSPKDWGHVYWEFMHLSSILLSHAFENSMISTLLSFPTLIYNIDAILPCPKCAYHYSLIKQSEDVKQVIKSMTFGSVMISLQIFHNLITANVDKTPDYANIPNRDRFLISDFAATYKCIDVQSENAKKSTNYSKSSIDWQPSTHVYLCILLSTYCDQPSYDRASNLLKYKLYATNRHFDGLNLRVRNADIRPIDTSDIMYASMSAKQIQYCLMRALLLQFQDTAANMESIETNKRLNKAIVSMYREYNEEVKALVS…
TdNV_gp114	GBNV_gp06-like protein	+	3	100078	100689	612	203	98.52	MQPILYNIGKCSDYAIPSEFAELFAHAQYESVTRITSGNKKEVMMGLKVTFTKPVVCILVSKSVASFTFISLEHLSTFGNILSNMTSLGKLEDTFAFGAKQSMQIETVNTGRIETKTDQKFDHGFFVAIINTMQVCKLSNKTLSSKTYANVVFSLTENTLSDAELDNCQLYIKTFEAEANAKLEEYDRELEDATNDTKSDSSS
TdNV_gp115	pif-5/odv-e56	+	3	100900	102135	1236	411	98.05	MAPIRLKAGSTRALLPIKAFLKELKSMAKAGIGDVQNLLKSFKSNIKSLDDIVTTLPVTKNKYGFVELAESSVGNVNKVIREANLAELVRLSGKNVPYTSADAVSFKTLVSDTPELSFKELSDLVTANKKSYPQLDLKTADFPTMSKTASANITRIENNLLKYVSTGGKVLLTLGVVYVGVDWLTKTTEQRKGCFMMTTINGVTTSCKVEAYSCIGSGGELCSSALPYYNTTLVLMKITTLPDDNELKIKVAQAAGVQVSALNSSLASVIDTKYSEVSQVIESETNKPTFSICSITHPDVENGVVPACRMCSPSDNPISTTYIDGNQYPDNITFTCSINPSILDVVTDAAKSTGKNLLAGISTTLSTILKPLLIVAAVILVIIILVSIGVKLLKGRGGG…
TdNV_gp116	GBNV_gp33-like protein	-	2	103193	102132	1062	353	98.87	MYVFVFFTFADLISTLLQLKTDNVASVFVFLYNIKNGAKCYRGSDDDDSRITLKKLTPLVNATAALNGYIVDAELEMLSSIIIDIPLEDFGITILMLFFAEFYSQGQYPLFVHMFRTLKELELIERLLLSYNQNTIKLPPNLATHEKYGLKKQGSNFTGSAHLTVQAFQAIQSYMRSPEVTPEKFITCIRMLHIRIIESFYILTNITKDCKVINECHDLIHNNMTYTFQKPTKSLRYDGHYWFELPPKAVWFAYFQGRVKFSAYIGCDIKHSMDIFKLNNIKCIVIGFISDGAIYPLIFEDPEIYGSWSKIIEYMHVCGFNCVLRDGPPDPKNNRIHFVRNNVPTIFKLENKH
TdNV_gp117	GBNV_gp34-like protein	-	1	103926	103258	669	222	97.15	MRHNQKINNICSDITCGPNYNFMPIRSLEYLFMQLYTESHDTVWDRCPYSNLIFYYVHHLMEHFKNTPIPPDFETIWPIFNALAYNTNLSDTVYYAKSIKHIPTLFFVCSDIDYISKSLCLRAINTGSVNDLWNSKEYNYQMAQYHAYVWFGKLLDYPVFDLSDFLKDGYSIDDIHTMIASKIDKRPENPSCMLPDREDSQLLNSLLLPLDDDVLVYEYSKK
TdNV_gp118	GBNV_gp35-like protein	+	3	104047	105063	1017	338	98.48	MRTSRTVRIRTYRETDIKIDNTKRSLLVDVFFRRWAFVNWKNNHNYRCDINIVRIIHARIKTNKHLPNVSSPLFAMPKITELYTNLSNTSKFRYPREYATDITYDQKELTLDGLTFTNIIITGIPDGVSPIANEALIERNTPRRLYIFSETPLTDQYLNMLDKFYGKVAYKIFTCDMPNTTLVSYPRNNFYLTNGQPSSISEFVEYRYLTQRHLLTNIAYDISTNFLYKLVLPEKPLLVIIMPKNFIRTGLKSGYFRFDNNIIVRVYSKYILSSELTEDDTHEVTSFSTDNLKLVAVIEKFFGRLGMHKIVSNSNDQLYGYDKFMTMVVGNVANVVLP
TdNV_gp119	GBNV_gp36-like protein	+	2	105123	106253	1131	376	98.67	MEVGDSATAYQQPPQFDEKRLSNDLTDAEPIEPANAFKYGVIISVPLIYINANEATSVDKITSNLRAIKYDALVDLMKIAKNIPTSDKYGQITICDQLASRLSKQQNGEYNQFIDFLKWGGQMAKNLDVDATYVDIASIGVSFDVIRNYVVDDQTGVLKAAEPTIMNGYQLYSQIPNDELIRSIRSATNDTDFNRMQYYLAHFEKQLTFKPGYVLNQTPKFINMAFFFMCLYSESIPVLGYSSNDLKGNILSHIVDVVIRSRVMQAWQRDTHTKVLLNDLYKNYDNRNHIIKLAQLTCARDRAQFFLNLVKNKGELANILDQNFYNRYESLLESFKLEIDGNTYYLLGAAFICELGKILPSNILNVQKMCQEIEFE
TdNV_gp120	GBNV_gp37-like protein	-	2	108362	106317	2046	681	96.92	MDSVIVLEDSDMVSKESCLVSENSAVSEKILEESGLVLENSSVSEKMLEEAGLVPENLSTTNSVSSDPPMDDKQLHDMLEDPKVESELPQQTPASNNDEVEFDDASIHFENQSSDEPSPQQPAPTSPVSEVSNMIDEFQTKVDNALNPHIAQPSSSSSNKKRKLTTPSISLLSFINILRDILNDMTFDKLSKEMRFKRNIRAYIDENIEPTIKRMKLDASTTFGANISTYSPDFQQRVVNCILNKIFSHLESQNMQFLFPKEMLKFFLATYKKFITPNDFINTNAIIKSERRSKNSGPLNNGAILNEYVKGFDTFSASMPRSDHDDIKALKFIVENKLSIPYTMYNIINNISFDPPSYVTDSKIEYRQDYAQILIANSKHLYVLITSDILLYYDGNQFV…
TdNV_gp121	dnalig	-	2	109532	108459	1074	357	98.04	MFKIKRLHTHTARSTKKLPYFRLNYDVTSRPQDGQRMPDIATVQTYKAEQRNIDQLPTMDNLLYPNLPMLAKPEDPANISDFSKYVYEEKFDGERMLAIVIDSSTKRCFTRTLKISNIFKNAIKLQPGYHHCIFDGELVYLDDAKNIIPICDTGSRNALQIQYTVFDVQMVNGENVMHKPLLERKELLARCIVEHELVRVSKYTRCTTEHETMSIFTQVCDRGGEGLMLKCISESYVPNRRLWFKLKKLHLKYNRDEFDLYAYKFNLDKNGVRNILDCGYFDDSGSYVHISYVSSGINNEKRNKLKLMSCPQTGLLYNRTIVTIIADKVTIGKKSLRHPSLHRIRNDIDEIDISRFL
TdNV_gp122	GBNV_gp39-like protein	+	2	109563	110057	495	164	97.5	MDSDVILSTTYSRATEDGTTAELFEQISPPDSPLYEPSSPIDDVELEFFTELTPTESYTRASTNRKRIYGEEFKEPTILTYEPQHKLLKLDLPDHEEFDSNLIKQPIKQPTSTSTQSTNVTKNEPYPTKTERQYNIVSIDLADIPKLCLECYSPNCICYIIKQK
TdNV_gp123	GBNV_gp41-like protein	-	1	110490	110062	429	142	97.18	MSTWNFNKNLVEIVKLLLRVMNATANDMFIKFANTSGRVYDYQRESLGSNYDLGSLITTDDGIIIVDRYPSQETTQLEISSMTDTLIYILKKIYQLQTRDITIFLPKMDANISKQAEIQSKFANLSVKDSPVNYFNINIIHL
TdNV_gp124	hypothetical protein	-	3	111715	110471	1245	414	96.86	MATVYAFGGARQNDGRPHPINQNDRQFRCGFGVCEAVTPTARPVPQQDLFNLDFELFDIDELRANLRRVSDEVAMAYKNMLNWFLDLERNVAIKVQTGDIEMNITLFNKLNLIIPKFSMARKVVDSWYADYIDMVTDLSDLFSEYSNSSTKLQSLSTQNTVIGGIRENVITLARQNISKSKSIQRAITKILSIDARIRSALQALTFKMNELTSGTLRYGSKNERKILNLTELSNAVMSLGEGDSPLVKIQTQLSSVINSTPLNFTLRTRPPELLPNVNYDPKNTFANDLSSETVLEKLYAFRDTTLYTTTTKPAVDALQDYVEHKFRDDLQYNNMLAIIERIRVQNVPNRFLDTLQMNASNPENIYLTIDVIKQVINKLSDQDTIYRERLDQILQTAMN…
TdNV_gp125	GBNV_gp44-like protein	-	1	112800	111781	1020	339	97.64	MSITEQGVFEICVSRVDVSKLTAKNYTLCLDGTSCTKKSSILKGTKCLISKTQYIKPNHNSDTYFPSMIGYITAGINNLTCGGPHFEDRSPLNVLDWHILWKIFDDYLKTFGNVSVDTNNPDICNAMLKYTSIFKAYKNSYFYKGFAQKINTIALIDSNTARCDDLRFRRGIGSDKERSLWKFYTALQNMMYAELYADRHIDLAWFGDAESVDVISGIGKFLKFTLDVLSSRPNLDFAPLKNCRLPTVKCDYTLQNISTHVYRSIGRFGCQYLMGNEDVLRARIPSFVNATNIKHPRGNMDEPIMASTREYLFNNTESDDTTDSDLILTEDCTMIELFD
TdNV_gp126	pif-0/p74 protein	+	2	112914	115124	2211	736	98.23	MASYTQTDIEASSKFAEANNYIRIIQKLYERAPHIASWLEISIRDATNDDYYIPATLKDSAKVVSVKIPEKLCTLLSCTPMKERDTCKPNEAASYYYVGTEQYDVQCQPSCYHLAAKISYDDSGARAVDIPQLNWNKMQQECRLVNSAMVSWLEKTFYRSDTKYELRVNDMPTGFSRIESDNPYGCGWTYKTNAAYCQYYDKTLQSDGSCDMTLLEKIVDAVIGQTLINYVKSSIRMLTNNGVPFALPSNLPTLPSELKPEHTLEGWRNNINADFVVPELIDTKPKLESAYSESMSRGRRKKRNVDTAETIHDFRRRAELESVDDMSNFMRSHVGMTLDPEKVVIIGRKTKQQRKQQQDEVQPEVKRRTKRSARFNIRAGTTTQPPQGTTKLTDDDGNE…
TdNV_gp127	hypothetical protein	-	1	115473	115306	168	55	98.18	MVIPYISYQQNSYQQNENLKVARLSDRFLNARPKTTKFYKVDALLWKINIDSYNS
TdNV_gp128	hypothetical protein	-	3	116518	116294	225	74	41.27	MVRTFNVHAIWHGMYGMHMSVMHMSVRDNTTSSKRFDGDSTVYAFQHNNLYMPVLTIWDDTFDISTLTDYICRL
TdNV_gp134	iap-3	+	3	116890	118659	1770	589	88.76	MSSISRQAPCLNLHRLENILLALDVFDNVRENIENHRDHELEHDPLLGDEERLLINRRRNKRRRDRATLGVERLECILAVLDSYDSLEARYRTVVSNGVDITVRRLEQILIAMGAFDEIIDDGSGANALDTDDDGDDHDNAAATADAVNITTIDDDGGAYTDERPFRYVSQYRREDHIRSTTRPLLLRSHNDEETNTAANATPLPQPSSTLLSDNTVTNNAFSSEMPTDENIYELVTFRINNDGDDGGDENVGDVGTNNDDDGDNDVDAGEHTSTYNLSITDSAIAAATATVLAPITAGFDGEFSIMHEMIAQLDLLAMDEDESPSLSRIGHGNNSSGSNNVAMAPSAPPLDEAEATQTVDMSTQTMMNMPPEEIYEDYYDEEDEAAAEAARRMVDNEL…
TdNV_gp133	hypothetical protein	+	3	118831	119670	840	279	94.49	MNNRQQAFDPQFAYTTTPIPLFSSGASPSNLDGQFCNAQTCGMLLSVNACKFKMFAVFIITLVFIVILVCIIVLYSNHRRYKSIYVRSERDAPPPSHNGENSDAGSVYSDVLARLPQFRKFYDNHDRSTTSNDDGAYIVEPVVPRIHKNVNLLPFDSIDRDDDYYAELEQDDAKMGHKTDNIADSVASGSINGDENDNDYDDEDVEMSDDEPLSNKTTTATTTNASVDKRVAGRSSISNPQTTTTTNTTISNATTSANTTTQTSTNKPGIYPSLDKVTA
TdNV_gp132	gp48like protein	-	2	121508	119769	1740	579	97.36	MYSNVIRVYTIMSGKLYSTDIGKIFKNYEPSKLKMWEIARSFHPLDFSKLLYLLENVTVSSRRSTIALDDSLLNYNVPHDVDDADDDGNANTVPDTLILTDTPSIRLERSAYEMDDVFWNDNIASGCADNDDDDVDIDTLLNYIRSNNFIQHTSSDQIVTSSSSSSGQSTTARDLRFRVLNHNIGTSYYHSFVKHVEFLLFNDNFQYDRNEYNSQHTSIVLKFMQFYKTINFKESINNDARNFRNIIVRKPQRIYVRDDVDSDRYIVQPLYQGFHVVVYSSPTETKCYSRYGSLHSNLAYSIRCSEPCTFEAIILPIDKLNNPRCWRYWTFRSGFVMYIVDVFRYKQTILTSNPFKERIKYIDLIVRNQPDILRSGIRKTHTWLSIESAYVEARDLYDP…
TdNV_gp131	hypothetical protein	+	3	121474	121845	372	123	80	MMVYTRITLLYIPRVYAGMLKCAYTSLLHTHTSHTTITILRRSIVDKIIRMNINTVNSTTFTNARNINNTILKALNSKVSAMYIIWSSSYIRIQLLYTDINELIFHTVYTHLLHAHTPYTYYV
TdNV_gp135	hypothetical protein	+	3	122098	122307	210	69	98.55	MVIPYISYQQNSYQQNENLKVARLSDRFLNARPKTTKFCKVDSRLWEINIERSYLIKFVLFCTNRACTI
TdNV_gp136	hypothetical protein	-	3	123796	122678	1119	372	92.48	MGTSITTPTDRLIIKYNPEWFKYKSDLPINFPELHYIKCSKIASPESVILGGSYNYYYTHPFYFERCEIFERLFMPYELNTPNFKVRNGILIWPYLNLRSYTDLDDPDCVYIKRQNPISAKRDQYVAMFRFCETHIELHELDTPDDCGADDDEDDKTTATESIASLIHNSNAILNGPILPQDETFIHDKRMRCEDANGEYANDEDANDDDANTNTTINTSGYSSNGEMSALQCHAITATNKSDCRFSRRSSNSSISTTNSSSISNASIMSMSFTNQSDDNITSDNSGYGFEDEYDEQCELEAEEEERLYAESIEIDEDADENSDVDAGDDGDGDYEPVETHHRPMMVIAAITSENPPTNVTTTTIISTISNA
TdNV_gp137	GBNV_gp17-like protein	+	3	123850	125313	1464	487	98.15	MYKINNILNGVAKRKNCASSNHDELVANTYKRIKSEFYMTNGVNGGEISSRAIKPFVAFDHKSSYGIPRRLELLDDVDIQNLETPLAKYTKTHRDDVNIVDYCHLHQYLSAKEFNRRRLHDTTYDCVVNAIVSYVLDWPDDKLAEFVSLYPQYDRLCAEIKTFRALDDGAYVYDYRGIPVVRTAIKIIKFHFEAKRDGRQMFDWMSLLDFDFVNHLHDVYNWVLNDELDAKKIALLESDMDIPYALPNIDVSTLKQYDREYVFKFITGEACCCKTTIIDKLTELGWKKYSRGDIGSFSGKSNNPAAIGNLHAALHFVLTQPDVIGDRGFIDNVIWSFIMPGCNPQNKSTYIRDLFSFLNSNFNEPSIAEYITQKGVIFIDPKSKKNQERQLRRCEDGDP…
TdNV_gp138	hypothetical protein	+	3	125467	125934	468	155	100	MDEYDECDVKQPDDMDEDEPTIDDDEEDVDEPISDVVVEYGDDEDDDVVDDDEAECDDEVCVPDGDEPCKFDDYTLVNNCESTNMVDVWQISTDFTRNDLLTKAKPGTWLYNKILHSTPMLASSILTSHLNVLSVHGVYLAPGNVTASTFYYKKK
TdNV_gp139	hypothetical protein	-	2	126248	126102	147	48	93.75	MCIVSTKCFWCKFEFSRNQSRCSCTSKQFIFKTCTYCSMRIPHPGKRH
