# Supplementary material for: Complete genome sequence of an oryctes rhinoceros nudivirus isolated from Korean rhinoceros beetles (Trypoxylus dichotomus) in Korea
Source: Virus Res. 2023 Aug 23;335:199167. doi: 10.1016/j.virusres.2023.199167 (PMC10485680; doi:10.1016/j.virusres.2023.199167)
Supplement: Supplementary file 2 [file mmc2.xlsx]

## Sheet: Sheet1
Functions	Gene name	TdNV_gp Number	Type	AA site	TdNV	OrNV Strains					Domain
					KR	Ma	SI	Palau1	liboV	X2B
Transcription	lef-3	TdNV_gp059		125	R	H	H	H	H	H
	lef-3			164	A	V	V	V	V	V
	lef-3			166	C	H	H	H	H	H
	lef-4	TdNV_gp042		11	F	S	S	S	S	S
	lef-4			49	I	L	L	L	L	L
	lef-4			77	D	E	E	E	E	E
	lef-4			90	L	S	S	S	S	S
	lef-4			208	I	V	V	V	V	V
	lef-4			287	D	E	E	E	E	E
	lef-4			351	P	S	S	S	S	S
	lef-4			379	A	V	A	A	A	A
	lef-4			400	S	L	L	L	L	L
	lef-8	TdNV_gp064		229	I	V	V	V	V	V
	lef-8			520	E	D	D	D	D	D
	lef-8			559	K	R	R	R	R	R
	lef-8			561	N	Y	Y	Y	Y	Y
	lef-8			881	A	V	V	V	V	V
	lef-8			883	D	N	N	N	N	N
	lef-8			885	V	D	D	D	D	D
	lef-8			899	S	N	N	N	N	N
	lef-9	TdNV_gp096		43	T	T	T	T	I	T
	lef-9			49	S	A	A	A	A	A
	lef-9			76	S	A	A	A	A	A
	lef-9			115	K	T	T	T	T	T
	lef-9			297	A	T	A	A	A	A
	lef-9			326	H	Y	Y	Y	Y	Y
	lef-9			376	L	F	F	F	F	F
	lef-9			407	D	E	E	E	E	E
	lef-9			516	L	L	I	L	L	L
	lef-9			526	G	A	A	A	A	A
	lef-9			555	A	A	V	A	A	V
	p47	TdNV_gp020		174	V	T	T	T	T	T
	p47			312	K	E	E	E	E	E
Infectivity	pif-0/p74	TdNV_gp126		25	I	V	V	V	V	V	Baculoviridae p74
	pif-0/p74			202	K	R	R	R	R	R
	pif-0/p74			337	T	A	A	A	A	A
	pif-0/p74			351	K	A	A	A	A	A
	pif-0/p74			357	-	Q	Q	-	-	-
	pif-0/p74			359	D	Q	Q	Q	Q	Q
	pif-0/p74			360	E	K	K	K	K	K
	pif-0/p74			361	V	A	A	A	A	A
	pif-0/p74			405	N	S	S	S	S	S
	pif-0/p74			415	D	E	E	E	E	E
	pif-0/p74			437	F	L	L	L	L	L	Baculoviridae p74 N-terminal
	pif-0/p74			445	T	A	A	A	A	A
	pif-0/p74			471	N	D	D	D	D	D
	pif-0/p74			734	A	S	S	S	S	S
	pif-1	TdNV_gp060		2	I	V	V	V	V	V
	pif-1			28	S	A	A	A	A	A
	pif-1			263	S	N	N	N	N	N
	pif-1			295	G	D	D	D	D	D
	pif-1			317	G	E	E	E	E	E
	pif-1			391	S	S	S	S	S	N
	pif-1			457	P	S	S	S	S	S
	pif-1			483	S	R	R	R	R	R
	pif-2	TdNV_gp017		89	S	N	N	N	N	N	Per os infectivity factor 2
	pif-2			201	T	I	I	I	I	I
	pif-2			202	D	N	N	N	N	N
	pif-2			314	L	M	M	M	M	M
	pif-3	TdNV_gp107		142	T	A	A	A	A	A	Per os infectivity factor 3
	pif-4/19kDa	TdNV_gp033		130	Y	H	H	H	H	H
	pif-4/19kDa			132	V	I	I	I	V	I
	pif-4/19kDa			166	V	V	V	V	V	I
	pif-4/19kDa			238	A	G	G	G	G	G
	pif-5/odv-e56	TdNV_gp115		66	V	I	I	I	I	I
	pif-5/odv-e56			71	S	N	N	N	N	N
	pif-5/odv-e56			103	A	V	V	V	V	V
	pif-5/odv-e56			177	V	I	I	I	I	I
	pif-5/odv-e56			239	T	A	A	A	A	A
	pif-5/odv-e56			280	V	I	I	I	I	I
	pif-5/odv-e56			398	-	G	G	-	G	-
	pif-5/odv-e56			398	-	-	G	-	-	-
	pif-5/odv-e56			400	V	G	G	G	G	G
	pif-5/odv-e56			408	V	A	A	A	A	A
Packaging, assembly, morphogenesis	pif-8/vp91	TdNV_gp106		53	T	I	I	I	I	I
	pif-8/vp91			54	A	E	E	E	E	E
	pif-8/vp91			65	N	D	D	D	D	D
	pif-8/vp91			127	V	I	I	I	I	I
	pif-8/vp91			211	M	I	I	I	I	I
	pif-8/vp91			332	T	I	I	I	I	I
	pif-8/vp91			432	N	D	D	D	D	D
	pif-8/vp91			433	D	G	G	G	G	G
	pif-8/vp91			471	A	V	V	V	V	V
	pif-8/vp91			523	S	T	T	T	T	T
	pif-8/vp91			540	A	T	T	T	T	T
	pif-8/vp91			546	L	I	I	I	I	I
	pif-8/vp91			558	A	T	T	T	T	T
	pif-8/vp91			561	H	Y	Y	Y	Y	Y
	pif-8/vp91			564	E	D	E	D	D	E
	pif-8/vp91			568	S	A	A	A	A	A
	pif-8/vp91			647	K	E	E	E	E	E
	38K	TdNV_gp087		31	I	V	V	V	V	V
	38K			267	N	K	K	K	K	K
	p33/ac92	TdNV_gp113		40	A	T	T	T	T	T
	p33/ac92			65	T	A	A	A	A	A
	p33/ac92			111	R	S	S	S	S	S
	p33/ac92			121	R	K	K	K	K	K
	p33/ac92			135	V	E	E	E	E	E
	p33/ac92			171	S	G	G	G	G	G
	p33/ac92			279	S	N	N	N	N	N
	p33/ac92			285	S	T	T	T	T	T
	p33/ac92			317	T	R	R	R	R	R
	p33/ac92			333	I	M	M	M	M	M
	p33/ac92			366	A	T	T	T	T	T
	p33/ac92			375	T	A	A	A	A	A
	p33/ac92			396	A	M	T	T	T	T
	vlf-1	TdNV_gp030		59	N	D	D	D	D	D
	vlf-1			320	T	S	S	S	S	S
	vlf-1			339	N	S	S	S	S	S
	vlf-1			346	S	S	S	S	S	P
	vlf-1			347	-	S	-	-	S	S
	vlf-1			347	-	-	S	S	S	S
	vlf-1			347	-	-	S	S	-	S
	vlf-1			347	-	-	S	S	-	S
	vlf-1			347	-	-	S	S	-	S
	vlf-1			362	A	S	S	S	S	S
	vlf-1			370	S	I	I	I	I	I
	vlf-1			392	Q	K	K	K	K	K	Structural maintenance of chromosomes protein-Prokaryotic-B
	vlf-1			419	D	E	E	E	E	E
	vlf-1			438	M	I	I	I	I	I
	vlf-1			453	T	A	A	A	A	A
	vlf-1			481	N	S	S	S	S	S
	vlf-1			491	N	S	S	S	S	S
	vlf-1			525	R	T	T	T	T	T
	vlf-1			529	V	A	A	A	A	A
	vlf-1		Deletion	634	-	Q	Q	Q	Q	Q
	vlf-1			634	-	-	Q	-	-	-
	vlf-1			674	A	E	E	E	E	E
	vlf-1			682	-	T	-	-	-	-
	vlf-1		Deletion	682	-	T	T	T	T	T
	vlf-1		Insertion	695	E	-	-	-	-	-
	vlf-1			695	D	E	E	E	E	E
	vp39	TdNV_gp015		125	A	T	T	T	T	T
	vp39			127	D	E	E	E	E	E
	ac81	TdNV_gp004	Deletion		-	M	M	M	M	M
	ac81		Deletion		-	L	L	L	L	L
	ac81		Deletion		-	L	L	L	L	L
	ac81		Deletion		-	V	V	V	V	V
	ac81		Deletion		-	L	L	L	L	L
	ac81		Deletion		-	H	H	H	H	H
	ac81		Deletion		-	D	D	D	D	D
	ac81			2	A	A	A	A	A	T
	ac81			5	I	T	T	T	T	T
	ac81			40	V	I	I	I	I	I	Baculoviridae AC81
DNA replication, repair, recombination	DNA polymerase B	TdNV_gp001		36	P	S	S	S	S	S
	DNA polymerase B			88	I	I	M	I	I	M
	DNA polymerase B			180	T	A	A	A	A	A	DNA polymerase, family B
	DNA polymerase B			268	V	A	A	A	A	A
	DNA polymerase B			514	V	T	T	T	T	T
	DNA polymerase B			540	S	N	N	N	N	N
	DNA polymerase B			548	P	S	S	S	S	S
	DNA polymerase B			741	V	I	I	I	I	I
	DNA polymerase B		Deletion	753	-	D	D	D	D	D
	DNA polymerase B			762	D	G	G	G	G	G
	DNA polymerase B			770	N	D	D	D	D	D
	DNA polymerase B			773	C	W	W	W	W	W
	DNA polymerase B			786	D	D	-	D	D	D
	DNA polymerase B			795	C	G	G	G	G	G
	DNA polymerase B			801	K	E	E	E	E	E
	DNA polymerase B			808	D	G	G	G	G	G
	DNA polymerase B			821	V	G	G	G	G	G
	DNA polymerase B			852	N	D	D	D	D	D	DNA polymerase (pol2)
	DNA polymerase B			855	N	D	D	D	D	D
	DNA polymerase B			858	D	E	E	E	E	E
	DNA polymerase B		Insertion	859	V	-	-	-	-	-
	DNA polymerase B		Insertion	860	N	-	-	-	-	-
	DNA polymerase B			861	S	V	V	V	V	V
	DNA polymerase B			892	D	N	N	N	N	N
	DNA polymerase B			907	K	Q	Q	Q	Q	Q
	DNA polymerase B			918	S	T	T	T	T	T
	DNA polymerase B			1245	N	H	H	H	H	H
	DNA polymerase B			1251	T	S	S	S	S	S
	DNA helicase1	TdNV_gp034		2	T	T	M	T	T	T
	DNA helicase1			4	T	A	A	A	A	A
	DNA helicase1			15	G	D	D	D	D	D
	DNA helicase1			16	A	A	A	V	A	A
	DNA helicase1			21	D	A	A	A	A	A
	DNA helicase1			25	P	L	L	L	L	L
	DNA helicase1			130	V	I	I	I	I	I
	DNA helicase1			211	F	L	L	L	L	L
	DNA helicase1			292	A	T	T	T	T	T
	DNA helicase1			398	S	N	N	N	N	N
	DNA helicase1			544	A	T	T	T	T	T
	DNA helicase1			705	T	N	N	N	N	N
	DNA helicase1			728	T	N	N	N	N	N
	DNA helicase1			858	D	N	N	N	N	N
	DNA helicase1			1118	F	F	L	F	F	F
	DNA helicase2	TdNV_gp108	Insertion	4	P	-	-	-	-	-
	DNA helicase2			110	V	A	A	A	A	A
	DNA helicase2			125	K	N	N	N	N	N
	DNA helicase2			184	H	R	R	R	R	R
	DNA helicase2			252	V	I	I	I	I	I
	DNA helicase2			300	A	V	V	V	V	V
	DNA helicase2			455	S	A	A	A	A	A
	DNA helicase2			564	G	D	D	D	D	D
	DNA helicase2			611	A	T	T	T	T	T
	DNA helicase2			621	I	V	V	V	V	V
	DNA helicase2			622	T	S	S	S	S	S
	DNA helicase2			631	S	N	N	N	N	N
	DNA helicase2			632	L	S	S	S	S	S
	DNA helicase2			648	I	V	V	V	V	V
	DNA helicase2			722	S	C	C	C	C	C
	DNA Intergrase/rec	TdNV_gp075		68	A	T	T	T	T	T
	DNA Intergrase/rec			133	D	G	G	G	G	G
	DNA Intergrase/rec			225	A	P	P	P	P	P	DNA breaking-rejoining enzymes, C-terminal
	DNA Intergrase/rec			244	K	R	R	R	R	R
	DNA Intergrase/rec			249	T	I	I	I	I	I
	DNA Intergrase/rec			335	A	A	A	V	A	A
Unknown function	GBNV_gp_19like	TdNV_gp047			-	-	-	M	-	-
	GBNV_gp_19like				-	-	-	P	-	-
	GBNV_gp_19like				-	-	-	Q	-	-
	GBNV_gp_19like				-	-	-	S	-	-
	GBNV_gp_19like				-	-	-	K	-	-
	GBNV_gp_19like				-	-	-	S	-	-
	GBNV_gp_19like				-	-	-	T	-	-
	GBNV_gp_19like				-	-	-	I	-	-
	GBNV_gp_19like				-	-	-	L	-	-
	GBNV_gp_19like				-	-	-	A	-	-
	GBNV_gp_19like				-	-	-	C	-	-
	GBNV_gp_19like				-	-	-	L	-	-
	GBNV_gp_19like				-	-	-	K	-	-
	GBNV_gp_19like				-	-	-	L	-	-
	GBNV_gp_19like				-	-	-	H	-	-
	GBNV_gp_19like				-	-	-	K	-	-
	GBNV_gp_19like				-	-	-	H	-	-
	GBNV_gp_19like				-	-	-	I	-	-
	GBNV_gp_19like				-	-	-	Y	-	-
	GBNV_gp_19like				-	-	-	I	-	-
	GBNV_gp_19like				-	-	-	C	-	-
	GBNV_gp_19like				-	-	-	V	-	-
	GBNV_gp_19like				-	-	-	Y	-	-
	GBNV_gp_19like				-	-	-	T	-	-
	GBNV_gp_19like				-	-	-	C	-	-
	GBNV_gp_19like				-	-	-	A	-	-
	GBNV_gp_19like				-	-	-	Q	-	-
	GBNV_gp_19like				-	-	-	M	-	M
	GBNV_gp_19like				-	-	-	T	-	T
	GBNV_gp_19like				-	-	-	L	-	L
	GBNV_gp_19like				-	-	-	K	-	K
	GBNV_gp_19like				-	-	-	K	-	K
	GBNV_gp_19like				-	-	-	H	-	H
	GBNV_gp_19like				-	-	-	Y	-	Y
	GBNV_gp_19like				-	-	-	V	-	V
	GBNV_gp_19like				-	-	-	R	-	R
	GBNV_gp_19like				-	-	-	Y	-	Y
	GBNV_gp_19like				-	-	-	A	-	A
	GBNV_gp_19like				-	-	-	I	-	I
	GBNV_gp_19like				-	-	-	R	-	R
	GBNV_gp_19like				-	-	-	L	-	L
	GBNV_gp_19like				-	-	-	H	-	H
	GBNV_gp_19like				-	-	-	L	-	L
	GBNV_gp_19like				-	-	-	C	-	C
	GBNV_gp_19like				-	-	-	T	-	T
	GBNV_gp_19like				-	-	-	L	-	L
	GBNV_gp_19like				-	-	-	Y	-	Y
	GBNV_gp_19like				-	-	-	R	-	R
	GBNV_gp_19like				-	-	-	V	-	V
	GBNV_gp_19like				-	-	-	H	-	H
	GBNV_gp_19like				-	-	-	T	-	T
	GBNV_gp_19like				-	-	-	I	-	I
	GBNV_gp_19like			104	V	M	M	M	M	M
	GBNV_gp_19like			156	S	L	L	L	L	L
	GBNV_gp_19like			182	F	L	L	L	L	L
	GBNV_gp_19like			202	G	D	D	D	D	D
	GBNV_gp_19like			264	T	A	A	A	A	A
	GBNV_gp_51like	TdNV_gp061		11	P	L	L	L	L	L
	GBNV_gp_51like		Deletion	12	-	T	T	T	T	T
	GBNV_gp_51like		Deletion	12	-	T	T	T	T	T
	GBNV_gp_51like		Deletion	12	-	T	T	T	T	T
	GBNV_gp_51like		Deletion	12	-	T	T	T	T	T
	GBNV_gp_51like			12	-	-	-	-	T	T
	GBNV_gp_51like			12	-	-	-	-	T	-
	GBNV_gp_51like			12	T	T	-	-	T	T
	GBNV_gp_51like			39	A	A	A	A	A	V
	GBNV_gp_51like			41	T	N	N	N	N	N
	GBNV_gp_51like			57	S	S	G	G	G	G
	GBNV_gp_58like	TdNV_gp076		13	A	V	V	V	V	V
	GBNV_gp_67like	TdNV_gp018		70	M	M	M	I	M	M
	GBNV_gp_67like			99	E	A	A	A	A	A
	GBNV_gp_67like			134	T	N	N	N	N	N
	GBNV_gp_67like			148	M	I	I	I	I	I
	GBNV_gp_67like			150	T	A	A	A	A	A
	GBNV_gp_67like			151	P	S	S	S	S	S
	GBNV_gp_67like			173	T	I	I	I	I	I
	GBNV_gp_67like		Deletion	203	-	S	S	S	S	S
	GBNV_gp_67like			215	T	N	N	N	N	N
	GBNV_gp_67like			240	D	E	E	E	E	E
	GBNV_gp_67like			241	Q	H	H	H	H	H
	GBNV_gp_67like			244	H	Q	Q	Q	Q	Q
	GBNV_gp_67like			271	E	K	K	K	K	K
	GBNV_gp_67like			279	I	M	M	M	M	M
	GBNV_gp_67like			287	D	N	N	N	N	N
	GBNV_gp_67like		Deletion	288	-	E	E	E	E	E
	GBNV_gp_67like			300	A	V	V	V	V	V
	GBNV_gp_67like			294	T	A	A	A	A	A
	GBNV_gp_67like			333	Q	H	H	H	H	H
	GBNV_gp_67like			349	E	-	E	E	E	E
	GBNV_gp_67like		Insertion	350	E	-	-	-	-	-
	GBNV_gp_67like			351	E	-	E	E	E	E
	GBNV_gp_67like			355	T	I	I	I	I	I
	GBNV_gp_72like	TdNV_gp022		188	R	K	K	K	K	K
	GBNV_gp_72like			191	G	S	S	S	S	S
	GBNV_gp_72like			193	T	A	A	A	A	A
	GBNV_gp_72like			212	S	S	-	S	-	-
	GBNV_gp_72like			213	R	R	-	R	-	-
	GBNV_gp_72like			219	A	R	R	R	R	R
	GBNV_gp_72like		Insertion	221	R	-	-	-	-	-
	GBNV_gp_72like		Insertion	222	T	-	-	-	-	-
	GBNV_gp_72like		Insertion	223	A	-	-	-	-	-
	GBNV_gp_72like		Insertion	224	R	-	-	-	-	-
	GBNV_gp_72like		Insertion	225	G	-	-	-	-	-
	GBNV_gp_72like			226	S	A	A	A	A	A
	GBNV_gp_72like			228	G	R	R	R	R	R
	GBNV_gp_72like			228	R	T	T	T	T	T

## Sheet: Sheet2
lef-9	TdNV_gp096		43	T	T	T	T	I	T
lef-9			49	S	A	A	A	A	A
lef-9			76	S	A	A	A	A	A
lef-9			115	K	T	T	T	T	T
lef-9			297	A	T	A	A	A	A
lef-9			326	H	Y	Y	Y	Y	Y
lef-9			376	L	F	F	F	F	F
lef-9			407	D	E	E	E	E	E
lef-9			516	L	L	I	L	L	L
lef-9			526	G	A	A	A	A	A
lef-9			555	A	A	V	A	A	V

## Sheet: Sheet3
Functions	Gene name	TdNV_gp Number	Type	AA site	TdNV	OrNV Strains					Domain
					KR	Ma	SI	Palau1	liboV	X2B
Transcription	lef-3	TdNV_gp059		125	R	H	H	H	H	H
	lef-3			164	A	V	V	V	V	V
	lef-3			166	C	H	H	H	H	H
	lef-4	TdNV_gp042		11	F	S	S	S	S	S
	lef-4			49	I	L	L	L	L	L
	lef-4			77	D	E	E	E	E	E
	lef-4			90	L	S	S	S	S	S
	lef-4			208	I	V	V	V	V	V
	lef-4			287	D	E	E	E	E	E
	lef-4			351	P	S	S	S	S	S
	lef-4			379	A	V	A	A	A	A
	lef-4			400	S	L	L	L	L	L
	lef-8	TdNV_gp064		229	I	V	V	V	V	V
	lef-8			520	E	D	D	D	D	D
	lef-8			559	K	R	R	R	R	R
	lef-8			561	N	Y	Y	Y	Y	Y
	lef-8			881	A	V	V	V	V	V
	lef-8			883	D	N	N	N	N	N
	lef-8			885	V	D	D	D	D	D
	lef-8			899	S	N	N	N	N	N
	lef-9	TdNV_gp096	Deletion		-	M	M	M	M	M
	lef-9		Deletion		-	A	A	A	A	A
	lef-9		Deletion		-	A	A	A	A	A
	lef-9		Deletion		-	I	I	I	I	I
	lef-9		Deletion		-	R	R	R	R	R
	lef-9		Deletion		-	R	R	R	R	R
	lef-9		Deletion		-	L	L	L	L	L
	lef-9		Deletion		-	L	L	L	L	L
	lef-9		Deletion		-	S	S	S	S	S
	lef-9		Deletion		-	P	P	P	P	P
	lef-9		Deletion		-	N	N	N	N	N
	lef-9		Deletion		-	L	L	L	L	L
	lef-9		Deletion		-	S	S	S	S	S
	lef-9		Deletion		-	G	G	G	G	G
	lef-9		Deletion		-	S	S	S	S	S
	lef-9		Deletion		-	K	K	K	K	K
	lef-9		Deletion		-	L	L	L	L	L
	lef-9		Deletion		-	K	K	K	K	K
	lef-9		Deletion		-	L	L	L	L	L
	lef-9		Deletion		-	Y	Y	Y	Y	Y
	lef-9		Deletion		-	R	R	R	R	R
	lef-9		Deletion		-	P	P	P	P	P
	lef-9		Deletion		-	N	N	N	N	N
	lef-9		Deletion		-	W	W	W	W	W
	lef-9		Deletion		-	R	R	R	R	R
	lef-9		Deletion		-	A	A	A	A	A
	lef-9		Deletion		-	N	N	N	N	N
	lef-9		Deletion		-	S	S	S	S	S
	lef-9		Deletion		-	S	S	S	S	S
	lef-9		Deletion		-	R	R	R	R	R
	lef-9		Deletion		-	M	M	M	M	M
	lef-9		Deletion		-	L	L	L	L	L
	lef-9		Deletion		-	P	P	P	P	P
	lef-9		Deletion		-	G	G	G	G	G
	lef-9		Deletion		-	T	T	T	T	T
	lef-9		Deletion		-	L	L	L	L	L
	lef-9		Deletion		-	I	I	I	I	I
	lef-9		Deletion		-	A	A	A	A	A
	lef-9		Deletion		-	S	S	S	S	S
	lef-9		Deletion		-	I	I	I	I	I
	lef-9		Deletion		-	S	S	S	S	S
	lef-9		Deletion		-	S	S	S	S	S
	lef-9		Deletion		-	T	T	T	I	T
	lef-9		Deletion		-	C	C	C	C	C
	lef-9		Deletion		-	T	T	T	T	T
	lef-9		Deletion		-	Y	Y	Y	Y	Y
	lef-9		Deletion		-	E	E	E	E	E
	lef-9		Deletion		-	I	I	I	I	I
	lef-9		Deletion		-	A	A	A	A	A
	lef-9		Deletion		-	V	V	V	V	V
	lef-9		Deletion		-	Y	Y	Y	Y	Y
	lef-9		Deletion		-	L	L	L	L	L
	lef-9		Deletion		-	P	P	P	P	P
	lef-9		Deletion		-	V	V	V	V	V
	lef-9		Deletion		-	S	S	S	S	S
	lef-9		Deletion		-	V	V	V	V	V
	lef-9		Deletion		-	F	F	F	F	F
	lef-9		Deletion		-	R	R	R	R	R
	lef-9		Deletion		-	Y	Y	Y	Y	Y
	lef-9		Deletion		-	D	D	D	D	D
	lef-9		Deletion		-	D	D	D	D	D
	lef-9			1	M	V	V	V	V	V
	lef-9			2	Y	C	C	C	C	C
	lef-9			3	C	T	T	T	T	T
	lef-9			7	D	S	S	S	S	S
	lef-9			9	N	L	L	L	L	L
	lef-9			10	F	I	I	I	I	I
	lef-9			12	H	S	S	S	S	S
	lef-9			15	S	A	A	A	A	A
	lef-9			47	K	T	T	T	T	T
	lef-9			236	A	T	A	A	A	A
	lef-9			268	H	Y	Y	Y	Y	Y
	lef-9			315	L	F	F	F	F	F
	lef-9			346	D	E	E	E	E	E
	lef-9			455	L	L	I	L	L	L
	lef-9			465	G	A	A	A	A	A
	lef-9			494	A	A	V	A	A	V
	p47	TdNV_gp020		174	V	T	T	T	T	T
	p47			312	K	E	E	E	E	E
Infectivity	pif-0/p74	TdNV_gp126		25	I	V	V	V	V	V	Baculoviridae p74
	pif-0/p74			202	K	R	R	R	R	R
	pif-0/p74			337	T	A	A	A	A	A
	pif-0/p74			351	K	A	A	A	A	A
	pif-0/p74			357	-	Q	Q	-	-	-
	pif-0/p74			359	D	Q	Q	Q	Q	Q
	pif-0/p74			360	E	K	K	K	K	K
	pif-0/p74			361	V	A	A	A	A	A
	pif-0/p74			405	N	S	S	S	S	S
	pif-0/p74			415	D	E	E	E	E	E
	pif-0/p74			437	F	L	L	L	L	L	Baculoviridae p74 N-terminal
	pif-0/p74			445	T	A	A	A	A	A
	pif-0/p74			471	N	D	D	D	D	D
	pif-0/p74			734	A	S	S	S	S	S
	pif-1	TdNV_gp060		2	I	V	V	V	V	V
	pif-1			28	S	A	A	A	A	A
	pif-1			263	S	N	N	N	N	N
	pif-1			295	G	D	D	D	D	D
	pif-1			317	G	E	E	E	E	E
	pif-1			391	S	S	S	S	S	N
	pif-1			457	P	S	S	S	S	S
	pif-1			483	S	R	R	R	R	R
	pif-2	TdNV_gp017		89	S	N	N	N	N	N	Per os infectivity factor 2
	pif-2			201	T	I	I	I	I	I
	pif-2			202	D	N	N	N	N	N
	pif-2			314	L	M	M	M	M	M
	pif-3	TdNV_gp107		142	T	A	A	A	A	A	Per os infectivity factor 3
	pif-4/19kDa	TdNV_gp033		130	Y	H	H	H	H	H
	pif-4/19kDa			132	V	I	I	I	V	I
	pif-4/19kDa			166	V	V	V	V	V	I
	pif-4/19kDa			238	A	G	G	G	G	G
	pif-5/odv-e56	TdNV_gp115		66	V	I	I	I	I	I
	pif-5/odv-e56			71	S	N	N	N	N	N
	pif-5/odv-e56			103	A	V	V	V	V	V
	pif-5/odv-e56			177	V	I	I	I	I	I
	pif-5/odv-e56			239	T	A	A	A	A	A
	pif-5/odv-e56			280	V	I	I	I	I	I
	pif-5/odv-e56			398	-	G	G	-	G	-
	pif-5/odv-e56			398	-	-	G	-	-	-
	pif-5/odv-e56			400	V	G	G	G	G	G
	pif-5/odv-e56			408	V	A	A	A	A	A
Packaging, assembly, morphogenesis	pif-8/vp91	TdNV_gp106		53	T	I	I	I	I	I
	pif-8/vp91			54	A	E	E	E	E	E
	pif-8/vp91			65	N	D	D	D	D	D
	pif-8/vp91			127	V	I	I	I	I	I
	pif-8/vp91			211	M	I	I	I	I	I
	pif-8/vp91			332	T	I	I	I	I	I
	pif-8/vp91			432	N	D	D	D	D	D
	pif-8/vp91			433	D	G	G	G	G	G
	pif-8/vp91			471	A	V	V	V	V	V
	pif-8/vp91			523	S	T	T	T	T	T
	pif-8/vp91			540	A	T	T	T	T	T
	pif-8/vp91			546	L	I	I	I	I	I
	pif-8/vp91			558	A	T	T	T	T	T
	pif-8/vp91			561	H	Y	Y	Y	Y	Y
	pif-8/vp91			564	E	D	E	D	D	E
	pif-8/vp91			568	S	A	A	A	A	A
	pif-8/vp91			647	K	E	E	E	E	E
	38K	TdNV_gp087		31	I	V	V	V	V	V
	38K			267	N	K	K	K	K	K
	p33/ac92	TdNV_gp113		40	A	T	T	T	T	T
	p33/ac92			65	T	A	A	A	A	A
	p33/ac92			111	R	S	S	S	S	S
	p33/ac92			121	R	K	K	K	K	K
	p33/ac92			135	V	E	E	E	E	E
	p33/ac92			171	S	G	G	G	G	G
	p33/ac92			279	S	N	N	N	N	N
	p33/ac92			285	S	T	T	T	T	T
	p33/ac92			317	T	R	R	R	R	R
	p33/ac92			333	I	M	M	M	M	M
	p33/ac92			366	A	T	T	T	T	T
	p33/ac92			375	T	A	A	A	A	A
	p33/ac92			396	A	M	T	T	T	T
	vlf-1	TdNV_gp030		59	N	D	D	D	D	D
	vlf-1			320	T	S	S	S	S	S
	vlf-1			339	N	S	S	S	S	S
	vlf-1			346	S	S	S	S	S	P
	vlf-1			347	-	S	-	-	S	S
	vlf-1			347	-	-	S	S	S	S
	vlf-1			347	-	-	S	S	-	S
	vlf-1			347	-	-	S	S	-	S
	vlf-1			347	-	-	S	S	-	S
	vlf-1			362	A	S	S	S	S	S
	vlf-1			370	S	I	I	I	I	I
	vlf-1			392	Q	K	K	K	K	K	Structural maintenance of chromosomes protein-Prokaryotic-B
	vlf-1			419	D	E	E	E	E	E
	vlf-1			438	M	I	I	I	I	I
	vlf-1			453	T	A	A	A	A	A
	vlf-1			481	N	S	S	S	S	S
	vlf-1			491	N	S	S	S	S	S
	vlf-1			525	R	T	T	T	T	T
	vlf-1			529	V	A	A	A	A	A
	vlf-1		Deletion	634	-	Q	Q	Q	Q	Q
	vlf-1			634	-	-	Q	-	-	-
	vlf-1			674	A	E	E	E	E	E
	vlf-1			682	-	T	-	-	-	-
	vlf-1		Deletion	682	-	T	T	T	T	T
	vlf-1		Insertion	695	E	-	-	-	-	-
	vlf-1			695	D	E	E	E	E	E
	vp39	TdNV_gp015		125	A	T	T	T	T	T
	vp39			127	D	E	E	E	E	E
	ac81	TdNV_gp004	Deletion		-	M	M	M	M	M
	ac81		Deletion		-	L	L	L	L	L
	ac81		Deletion		-	L	L	L	L	L
	ac81		Deletion		-	V	V	V	V	V
	ac81		Deletion		-	L	L	L	L	L
	ac81		Deletion		-	H	H	H	H	H
	ac81		Deletion		-	D	D	D	D	D
	ac81			2	A	A	A	A	A	T
	ac81			5	I	T	T	T	T	T
	ac81			40	V	I	I	I	I	I	Baculoviridae AC81
DNA replication, repair, recombination	DNA polymerase B	TdNV_gp001		36	P	S	S	S	S	S
	DNA polymerase B			88	I	I	M	I	I	M
	DNA polymerase B			180	T	A	A	A	A	A	DNA polymerase, family B
	DNA polymerase B			268	V	A	A	A	A	A
	DNA polymerase B			514	V	T	T	T	T	T
	DNA polymerase B			540	S	N	N	N	N	N
	DNA polymerase B			548	P	S	S	S	S	S
	DNA polymerase B			741	V	I	I	I	I	I
	DNA polymerase B		Deletion	753	-	D	D	D	D	D
	DNA polymerase B			762	D	G	G	G	G	G
	DNA polymerase B			770	N	D	D	D	D	D
	DNA polymerase B			773	C	W	W	W	W	W
	DNA polymerase B			786	D	D	-	D	D	D
	DNA polymerase B			795	C	G	G	G	G	G
	DNA polymerase B			801	K	E	E	E	E	E
	DNA polymerase B			808	D	G	G	G	G	G
	DNA polymerase B			821	V	G	G	G	G	G
	DNA polymerase B			852	N	D	D	D	D	D	DNA polymerase (pol2)
	DNA polymerase B			855	N	D	D	D	D	D
	DNA polymerase B			858	D	E	E	E	E	E
	DNA polymerase B		Insertion	859	V	-	-	-	-	-
	DNA polymerase B		Insertion	860	N	-	-	-	-	-
	DNA polymerase B			861	S	V	V	V	V	V
	DNA polymerase B			892	D	N	N	N	N	N
	DNA polymerase B			907	K	Q	Q	Q	Q	Q
	DNA polymerase B			918	S	T	T	T	T	T
	DNA polymerase B			1245	N	H	H	H	H	H
	DNA polymerase B			1251	T	S	S	S	S	S
	DNA helicase1	TdNV_gp034		2	T	T	M	T	T	T
	DNA helicase1			4	T	A	A	A	A	A
	DNA helicase1			15	G	D	D	D	D	D
	DNA helicase1			16	A	A	A	V	A	A
	DNA helicase1			21	D	A	A	A	A	A
	DNA helicase1			25	P	L	L	L	L	L
	DNA helicase1			130	V	I	I	I	I	I
	DNA helicase1			211	F	L	L	L	L	L
	DNA helicase1			292	A	T	T	T	T	T
	DNA helicase1			398	S	N	N	N	N	N
	DNA helicase1			544	A	T	T	T	T	T
	DNA helicase1			705	T	N	N	N	N	N
	DNA helicase1			728	T	N	N	N	N	N
	DNA helicase1			858	D	N	N	N	N	N
	DNA helicase1			1118	F	F	L	F	F	F
	DNA helicase2	TdNV_gp108	Insertion	4	P	-	-	-	-	-
	DNA helicase2			110	V	A	A	A	A	A
	DNA helicase2			125	K	N	N	N	N	N
	DNA helicase2			184	H	R	R	R	R	R
	DNA helicase2			252	V	I	I	I	I	I
	DNA helicase2			300	A	V	V	V	V	V
	DNA helicase2			455	S	A	A	A	A	A
	DNA helicase2			564	G	D	D	D	D	D
	DNA helicase2			611	A	T	T	T	T	T
	DNA helicase2			621	I	V	V	V	V	V
	DNA helicase2			622	T	S	S	S	S	S
	DNA helicase2			631	S	N	N	N	N	N
	DNA helicase2			632	L	S	S	S	S	S
	DNA helicase2			648	I	V	V	V	V	V
	DNA helicase2			722	S	C	C	C	C	C
	DNA Intergrase/rec	TdNV_gp075		68	A	T	T	T	T	T
	DNA Intergrase/rec			133	D	G	G	G	G	G
	DNA Intergrase/rec			225	A	P	P	P	P	P	DNA breaking-rejoining enzymes, C-terminal
	DNA Intergrase/rec			244	K	R	R	R	R	R
	DNA Intergrase/rec			249	T	I	I	I	I	I
	DNA Intergrase/rec			335	A	A	A	V	A	A
Unknown function	GBNV_gp_19like	TdNV_gp047			-	-	-	M	-	-
	GBNV_gp_19like				-	-	-	P	-	-
	GBNV_gp_19like				-	-	-	Q	-	-
	GBNV_gp_19like				-	-	-	S	-	-
	GBNV_gp_19like				-	-	-	K	-	-
	GBNV_gp_19like				-	-	-	S	-	-
	GBNV_gp_19like				-	-	-	T	-	-
	GBNV_gp_19like				-	-	-	I	-	-
	GBNV_gp_19like				-	-	-	L	-	-
	GBNV_gp_19like				-	-	-	A	-	-
	GBNV_gp_19like				-	-	-	C	-	-
	GBNV_gp_19like				-	-	-	L	-	-
	GBNV_gp_19like				-	-	-	K	-	-
	GBNV_gp_19like				-	-	-	L	-	-
	GBNV_gp_19like				-	-	-	H	-	-
	GBNV_gp_19like				-	-	-	K	-	-
	GBNV_gp_19like				-	-	-	H	-	-
	GBNV_gp_19like				-	-	-	I	-	-
	GBNV_gp_19like				-	-	-	Y	-	-
	GBNV_gp_19like				-	-	-	I	-	-
	GBNV_gp_19like				-	-	-	C	-	-
	GBNV_gp_19like				-	-	-	V	-	-
	GBNV_gp_19like				-	-	-	Y	-	-
	GBNV_gp_19like				-	-	-	T	-	-
	GBNV_gp_19like				-	-	-	C	-	-
	GBNV_gp_19like				-	-	-	A	-	-
	GBNV_gp_19like				-	-	-	Q	-	-
	GBNV_gp_19like				-	-	-	M	-	M
	GBNV_gp_19like				-	-	-	T	-	T
	GBNV_gp_19like				-	-	-	L	-	L
	GBNV_gp_19like				-	-	-	K	-	K
	GBNV_gp_19like				-	-	-	K	-	K
	GBNV_gp_19like				-	-	-	H	-	H
	GBNV_gp_19like				-	-	-	Y	-	Y
	GBNV_gp_19like				-	-	-	V	-	V
	GBNV_gp_19like				-	-	-	R	-	R
	GBNV_gp_19like				-	-	-	Y	-	Y
	GBNV_gp_19like				-	-	-	A	-	A
	GBNV_gp_19like				-	-	-	I	-	I
	GBNV_gp_19like				-	-	-	R	-	R
	GBNV_gp_19like				-	-	-	L	-	L
	GBNV_gp_19like				-	-	-	H	-	H
	GBNV_gp_19like				-	-	-	L	-	L
	GBNV_gp_19like				-	-	-	C	-	C
	GBNV_gp_19like				-	-	-	T	-	T
	GBNV_gp_19like				-	-	-	L	-	L
	GBNV_gp_19like				-	-	-	Y	-	Y
	GBNV_gp_19like				-	-	-	R	-	R
	GBNV_gp_19like				-	-	-	V	-	V
	GBNV_gp_19like				-	-	-	H	-	H
	GBNV_gp_19like				-	-	-	T	-	T
	GBNV_gp_19like				-	-	-	I	-	I
	GBNV_gp_19like			104	V	M	M	M	M	M
	GBNV_gp_19like			156	S	L	L	L	L	L
	GBNV_gp_19like			182	F	L	L	L	L	L
	GBNV_gp_19like			202	G	D	D	D	D	D
	GBNV_gp_19like			264	T	A	A	A	A	A
	GBNV_gp_51like	TdNV_gp061		11	P	L	L	L	L	L
	GBNV_gp_51like		Deletion	12	-	T	T	T	T	T
	GBNV_gp_51like		Deletion	12	-	T	T	T	T	T
	GBNV_gp_51like		Deletion	12	-	T	T	T	T	T
	GBNV_gp_51like		Deletion	12	-	T	T	T	T	T
	GBNV_gp_51like			12	-	-	-	-	T	T
	GBNV_gp_51like			12	-	-	-	-	T	-
	GBNV_gp_51like			12	T	T	-	-	T	T
	GBNV_gp_51like			39	A	A	A	A	A	V
	GBNV_gp_51like			41	T	N	N	N	N	N
	GBNV_gp_51like			57	S	S	G	G	G	G
	GBNV_gp_58like	TdNV_gp076		13	A	V	V	V	V	V
	GBNV_gp_67like	TdNV_gp018		70	M	M	M	I	M	M
	GBNV_gp_67like			99	E	A	A	A	A	A
	GBNV_gp_67like			134	T	N	N	N	N	N
	GBNV_gp_67like			148	M	I	I	I	I	I
	GBNV_gp_67like			150	T	A	A	A	A	A
	GBNV_gp_67like			151	P	S	S	S	S	S
	GBNV_gp_67like			173	T	I	I	I	I	I
	GBNV_gp_67like		Deletion	203	-	S	S	S	S	S
	GBNV_gp_67like			215	T	N	N	N	N	N
	GBNV_gp_67like			240	D	E	E	E	E	E
	GBNV_gp_67like			241	Q	H	H	H	H	H
	GBNV_gp_67like			244	H	Q	Q	Q	Q	Q
	GBNV_gp_67like			271	E	K	K	K	K	K
	GBNV_gp_67like			279	I	M	M	M	M	M
	GBNV_gp_67like			287	D	N	N	N	N	N
	GBNV_gp_67like		Deletion	288	-	E	E	E	E	E
	GBNV_gp_67like			300	A	V	V	V	V	V
	GBNV_gp_67like			294	T	A	A	A	A	A
	GBNV_gp_67like			333	Q	H	H	H	H	H
	GBNV_gp_67like			349	E	-	E	E	E	E
	GBNV_gp_67like		Insertion	350	E	-	-	-	-	-
	GBNV_gp_67like			351	E	-	E	E	E	E
	GBNV_gp_67like			355	T	I	I	I	I	I
	GBNV_gp_72like	TdNV_gp022		188	R	K	K	K	K	K
	GBNV_gp_72like			191	G	S	S	S	S	S
	GBNV_gp_72like			193	T	A	A	A	A	A
	GBNV_gp_72like			212	S	S	-	S	-	-
	GBNV_gp_72like			213	R	R	-	R	-	-
	GBNV_gp_72like			219	A	R	R	R	R	R
	GBNV_gp_72like		Insertion	221	R	-	-	-	-	-
	GBNV_gp_72like		Insertion	222	T	-	-	-	-	-
	GBNV_gp_72like		Insertion	223	A	-	-	-	-	-
	GBNV_gp_72like		Insertion	224	R	-	-	-	-	-
	GBNV_gp_72like		Insertion	225	G	-	-	-	-	-
	GBNV_gp_72like			226	S	A	A	A	A	A
	GBNV_gp_72like			228	G	R	R	R	R	R
	GBNV_gp_72like			228	R	T	T	T	T	T
